# Supplementary material for: Urothelial organoids originating from Cd49fhigh mouse stem cells display Notch-dependent differentiation capacity
Source: Nat Commun. 2019 Sep 27;10:4407. doi: 10.1038/s41467-019-12307-1 (PMC6764959; doi:10.1038/s41467-019-12307-1)
Supplement: Supplementary file 2 — Supplementary Data 1_new [file 41467_2019_12307_MOESM2_ESM.xlsx]

## Sheet: Sheet1
Supplementary Data 1. Differentially expressed genes in P vs D organoids from bulk RNA-Seq analyses.
Upregulated in Diff_60_97_98
Downregulated in Diff_60_97_98
FDR=0.05
gene	log2(fold_change)	q_value
0610009B22Rik	-1.32655	0.000325281
1110038B12Rik	-0.961672	0.000325281
1110059E24Rik	-1.80006	0.000325281
1500011K16Rik	-1.37831	0.000325281
1500012F01Rik	-2.19911	0.000325281
1810009A15Rik	-1.22297	0.000325281
1810022K09Rik	-1.65736	0.000325281
1810037I17Rik	-2.08592	0.000325281
1810058I24Rik	1.00582	0.000325281
2010107E04Rik	-1.90407	0.000325281
2010300C02Rik	1.87937	0.000325281
2310002J15Rik	-2.78681	0.000325281
2310007B03Rik	4.02709	0.000325281
2310022B05Rik	0.856113	0.000325281
2310042E22Rik	-3.40763	0.000325281
2410006H16Rik	-1.74758	0.000325281
2610528A11Rik	-inf	0.000325281
2700094K13Rik	-1.65807	0.000325281
2700097O09Rik	-2.15814	0.000325281
2810474O19Rik	1.15583	0.000325281
2900026A02Rik	0.989989	0.000325281
3110062M04Rik	1.32342	0.000325281
4632415L05Rik	1.39555	0.000325281
4732490B19Rik	-3.9158	0.000325281
4930523C07Rik	-1.78691	0.000325281
4930579G24Rik	-2.39086	0.000325281
5730559C18Rik	1.26643	0.000325281
8430408G22Rik	2.11449	0.000325281
A430105I19Rik	0.899591	0.000325281
A4galt	-3.49675	0.000325281
A730017L22Rik	2.44417	0.000325281
AA467197	-3.86396	0.000325281
AA986860	1.80244	0.000325281
AI413582	-1.34521	0.000325281
AI661453	1.11431	0.000325281
AU018091	2.23389	0.000325281
Abca1	2.45291	0.000325281
Abcc3	1.62007	0.000325281
Abcc5	1.31406	0.000325281
Abcc8	3.26546	0.000325281
Abcd4	-0.993385	0.000325281
Abcg1	4.06591	0.000325281
Abhd12	1.13386	0.000325281
Abhd14b	1.21737	0.000325281
Abhd16a	0.957376	0.000325281
Abtb1	1.18798	0.000325281
Abtb2	1.12574	0.000325281
Acaa2	1.19815	0.000325281
Acap3	1.07998	0.000325281
Acat2	-1.0669	0.000325281
Acer3	-1.16371	0.000325281
Acot11	1.73219	0.000325281
Acox3	1.59134	0.000325281
Acp1	-1.44012	0.000325281
Acsl4	-1.57087	0.000325281
Acss1	1.34428	0.000325281
Acta1	1.62329	0.000325281
Acta2	2.95942	0.000325281
Actr6	-1.64343	0.000325281
Adam12	2.66131	0.000325281
Adamts1	1.88793	0.000325281
Adamts7	2.30523	0.000325281
Adcy6	1.0372	0.000325281
Add2	1.68921	0.000325281
Adh1	4.15181	0.000325281
Adh7	5.73524	0.000325281
Adm	-2.83006	0.000325281
Adrbk2	1.62363	0.000325281
Adssl1	-2.14656	0.000325281
Afap1l2	2.69457	0.000325281
Aff1	0.887243	0.000325281
Afg3l2	-1.01038	0.000325281
Agfg2	1.0907	0.000325281
Agr2	-4.71125	0.000325281
Ahcy	-1.41527	0.000325281
Aif1l	4.52051	0.000325281
Aig1	-1.17999	0.000325281
Aim1l	1.58475	0.000325281
Ak1	1.15433	0.000325281
Ak2	-1.81573	0.000325281
Ak4	-7.53177	0.000325281
Akap13	1.22248	0.000325281
Akap8l	1.05173	0.000325281
Akap9	1.29216	0.000325281
Akirin1	-1.31883	0.000325281
Akr1b7	3.43683	0.000325281
Alas1	0.880652	0.000325281
Alcam	1.25297	0.000325281
Aldh1a1	1.82158	0.000325281
Aldh1a3	-1.63996	0.000325281
Aldh1a7	1.43575	0.000325281
Aldh3b2	1.47917	0.000325281
Aldh4a1	0.884354	0.000325281
Aldoa	-1.37593	0.000325281
Aldoc	-3.38429	0.000325281
Alkbh5	-0.993918	0.000325281
Alpl	4.64207	0.000325281
Als2cl	1.29606	0.000325281
Ammecr1	-1.27533	0.000325281
Amotl2	0.962127	0.000325281
Ankrd13b	1.56357	0.000325281
Ankrd22	-1.5912	0.000325281
Ankrd35	-1.82694	0.000325281
Ankrd37	-3.45697	0.000325281
Anln	-4.69231	0.000325281
Anp32b	-0.985642	0.000325281
Anp32e	-1.55956	0.000325281
Antxr2	-1.2853	0.000325281
Anxa4	-1.06078	0.000325281
Aoc1	-3.39715	0.000325281
Ap1b1	0.839958	0.000325281
Ap3m2	1.43802	0.000325281
Ap5b1	1.03139	0.000325281
Ap5z1	1.14299	0.000325281
Apitd1	-1.9532	0.000325281
Appl2	-1.6639	0.000325281
Aprt	-1.0686	0.000325281
Aqp4	-1.91434	0.000325281
Areg	-1.01907	0.000325281
Arf6	-0.89408	0.000325281
Arfip1	-0.916213	0.000325281
Arg1	-6.78072	0.000325281
Arhgap11a	-2.80779	0.000325281
Arhgap19	-3.77454	0.000325281
Arhgap40	1.91237	0.000325281
Arhgdib	-2.74433	0.000325281
Arhgef17	1.13933	0.000325281
Arhgef18	1.17149	0.000325281
Arhgef19	1.71438	0.000325281
Arhgef2	0.971878	0.000325281
Arhgef28	1.20239	0.000325281
Arhgef3	-0.971897	0.000325281
Arhgef39	-2.82528	0.000325281
Arl6ip6	-1.57934	0.000325281
Arrb1	-1.15361	0.000325281
Arrdc1	1.03667	0.000325281
Arrdc3	-1.72906	0.000325281
Arrdc4	-1.41248	0.000325281
Art4	-2.74363	0.000325281
Asap3	1.68612	0.000325281
Asb13	1.53008	0.000325281
Asf1b	-4.18416	0.000325281
Asnsd1	-1.07728	0.000325281
Aspa	-1.30741	0.000325281
Asph	-1.2079	0.000325281
Atad2	-2.48015	0.000325281
Atg13	0.897821	0.000325281
Atg2a	1.01514	0.000325281
Atoh8	inf	0.000325281
Atp10b	1.40836	0.000325281
Atp1b1	3.22802	0.000325281
Atp1b3	-1.52921	0.000325281
Atp5e	-0.82878	0.000325281
Atp5h	-0.833622	0.000325281
Atp5j2	-1.24758	0.000325281
Atp5k	-1.27266	0.000325281
Atp5l	-1.42275	0.000325281
Atp6v0d1	0.985315	0.000325281
Atp9a	0.954744	0.000325281
Atrn	1.47922	0.000325281
Aurka	-3.63648	0.000325281
Aurkb	-6.56069	0.000325281
B930041F14Rik	1.47345	0.000325281
B9d1	-1.12769	0.000325281
BC100530	-6.64972	0.000325281
Bahcc1	1.08358	0.000325281
Bai1	2.23872	0.000325281
Baiap2	1.27426	0.000325281
Barx2	-1.08976	0.000325281
Basp1	1.23279	0.000325281
Bbc3	1.47774	0.000325281
Bcar1	1.13079	0.000325281
Bcas3	1.15311	0.000325281
Bckdha	0.894564	0.000325281
Bcl2l15	-2.36223	0.000325281
Bcl6	1.20826	0.000325281
Bcl7a	1.25598	0.000325281
Bdh1	-1.14801	0.000325281
Bet1	-1.38031	0.000325281
Bhlhe41	1.13087	0.000325281
Birc5	-7.01606	0.000325281
Blmh	-1.11504	0.000325281
Blnk	1.13545	0.000325281
Bmf	1.79681	0.000325281
Bmp1	1.41287	0.000325281
Bmp7	-2.87415	0.000325281
Bnip3	-4.74696	0.000325281
Bnip3l	-1.30336	0.000325281
Bnipl	1.711	0.000325281
Bola2	-1.48116	0.000325281
Bora	-2.54474	0.000325281
Brca1	-3.65234	0.000325281
Bri3bp	-1.19611	0.000325281
Brpf3	1.24552	0.000325281
Bst2	-1.59363	0.000325281
Btbd3	-1.50824	0.000325281
Btg2	1.9542	0.000325281
Bub1b	-5.33501	0.000325281
Bzw2	-1.13843	0.000325281
C130026I21Rik	-3.19835	0.000325281
C1d	-1.12158	0.000325281
C1galt1c1	-1.41987	0.000325281
C1ra	-1.92431	0.000325281
C1rl	-2.70671	0.000325281
C3	-1.76649	0.000325281
C330027C09Rik	-2.14038	0.000325281
C920025E04Rik	-4.24237	0.000325281
Cacnb3	1.94586	0.000325281
Cacybp	-1.66815	0.000325281
Cadm4	1.57747	0.000325281
Calcb	-1.87417	0.000325281
Calcoco1	1.56769	0.000325281
Calm2	-1.39113	0.000325281
Calu	-1.11382	0.000325281
Camk2b	1.06047	0.000325281
Camkk1	1.57375	0.000325281
Camsap2	-1.05282	0.000325281
Camsap3	1.69509	0.000325281
Capn13	4.98781	0.000325281
Car12	-7.18786	0.000325281
Car13	-1.77989	0.000325281
Car9	-4.14768	0.000325281
Casp3	-1.80173	0.000325281
Casp4	-1.53864	0.000325281
Casz1	1.70624	0.000325281
Cav1	-2.85478	0.000325281
Cav2	-1.81247	0.000325281
Cbx3	-0.968223	0.000325281
Cbx6	1.01373	0.000325281
Cbx7	1.06421	0.000325281
Cc2d1a	0.98974	0.000325281
Ccdc120	1.24829	0.000325281
Ccdc149	1.39886	0.000325281
Ccdc53	-0.94173	0.000325281
Ccdc58	-2.11199	0.000325281
Ccdc88b	-2.24177	0.000325281
Ccdc92	2.08907	0.000325281
Ccdc97	1.02364	0.000325281
Ccl2	-4.77095	0.000325281
Ccl20	-5.08843	0.000325281
Ccna2	-5.53536	0.000325281
Ccnb1	-7.74127	0.000325281
Ccnb2	-6.55912	0.000325281
Ccnd1	-3.33454	0.000325281
Ccne1	-3.7438	0.000325281
Ccnf	-3.91344	0.000325281
Ccr2	-6.34942	0.000325281
Cct6a	-0.95338	0.000325281
Cd14	1.79228	0.000325281
Cd1d1	1.91281	0.000325281
Cd200r3	3.66965	0.000325281
Cd34	-5.44704	0.000325281
Cd44	-1.59005	0.000325281
Cd47	-1.11666	0.000325281
Cdc25b	-1.26453	0.000325281
Cdc42ep4	0.883886	0.000325281
Cdc42ep5	0.859842	0.000325281
Cdc45	-3.74275	0.000325281
Cdc6	-2.77744	0.000325281
Cdca2	-3.69324	0.000325281
Cdca3	-5.21225	0.000325281
Cdca5	-3.94385	0.000325281
Cdca7	-2.35493	0.000325281
Cdca7l	-2.14095	0.000325281
Cdca8	-4.44594	0.000325281
Cdcp1	-1.08742	0.000325281
Cdk1	-7.84635	0.000325281
Cdkn1a	1.41505	0.000325281
Cdkn1c	2.54943	0.000325281
Cdkn2a	1.44154	0.000325281
Cdkn2aipnl	-0.977602	0.000325281
Cdkn2b	2.34724	0.000325281
Cdkn2c	-3.31001	0.000325281
Cdon	1.66317	0.000325281
Cdt1	-2.63104	0.000325281
Cdv3	-1.35663	0.000325281
Ceacam1	1.21714	0.000325281
Celf4	-2.54062	0.000325281
Cenpa	-5.29127	0.000325281
Cenpe	-5.63089	0.000325281
Cenpf	-5.98038	0.000325281
Cenph	-3.64998	0.000325281
Cenpi	-4.37242	0.000325281
Cenpl	-2.13252	0.000325281
Cenpm	-3.70249	0.000325281
Cenpn	-3.55004	0.000325281
Cenpq	-2.21633	0.000325281
Cenpw	-5.16088	0.000325281
Cep55	-5.2916	0.000325281
Ces1d	3.28492	0.000325281
Ces2b	-1.87245	0.000325281
Ces2e	-1.75963	0.000325281
Cetn2	-1.04181	0.000325281
Cetn3	-1.27062	0.000325281
Cetn4	-2.64668	0.000325281
Cgn	1.26813	0.000325281
Ch25h	-1.72369	0.000325281
Chaf1a	-2.56141	0.000325281
Chaf1b	-2.36754	0.000325281
Chchd1	-2.15173	0.000325281
Chchd10	1.45575	0.000325281
Chchd3	-0.977053	0.000325281
Chd1l	1.20576	0.000325281
Chd3	1.5253	0.000325281
Chit1	-4.30211	0.000325281
Chrnb1	1.27983	0.000325281
Chst15	-1.4377	0.000325281
Chtf18	-2.85799	0.000325281
Cited2	1.16693	0.000325281
Ckap2	-4.30615	0.000325281
Ckap2l	-4.9088	0.000325281
Cks1b	-2.67483	0.000325281
Cks2	-3.30639	0.000325281
Clca2	2.14885	0.000325281
Clca3	1.98478	0.000325281
Clcn7	0.985641	0.000325281
Cldn1	-1.88178	0.000325281
Cldn12	-1.26802	0.000325281
Cldn23	1.51863	0.000325281
Cldn3	1.14646	0.000325281
Cldn8	-1.68508	0.000325281
Clec2d	-2.11343	0.000325281
Clec2f	-2.92933	0.000325281
Clic6	1.15795	0.000325281
Clip4	1.53153	0.000325281
Cln3	0.946775	0.000325281
Clu	3.15916	0.000325281
Cmas	-1.10428	0.000325281
Cmc2	-1.50755	0.000325281
Cnbp	-1.21555	0.000325281
Cnksr1	0.874801	0.000325281
Cobl	1.41743	0.000325281
Col4a1	-1.67685	0.000325281
Col4a2	-1.11111	0.000325281
Col4a5	1.2139	0.000325281
Col4a6	2.20901	0.000325281
Col7a1	1.40084	0.000325281
Colec12	2.2614	0.000325281
Commd3	-1.04215	0.000325281
Cops2	-0.91832	0.000325281
Coro6	3.88405	0.000325281
Cox17	-0.952078	0.000325281
Cox6c	-1.56595	0.000325281
Cox7a2	-1.68866	0.000325281
Cox7b	-1.89286	0.000325281
Cox7c	-1.32053	0.000325281
Cp	-2.1324	0.000325281
Cpd	-0.841776	0.000325281
Cpne1	-1.0413	0.000325281
Cpt1a	1.75163	0.000325281
Crh	inf	0.000325281
Crim1	1.16634	0.000325281
Crip2	1.05692	0.000325281
Crisp1	-4.62161	0.000325281
Crnn	-7.04484	0.000325281
Crtc1	1.70189	0.000325281
Csad	1.60169	0.000325281
Csf1	1.49088	0.000325281
Cspg5	4.32543	0.000325281
Csrp2	-1.35941	0.000325281
Csta1	-3.86708	0.000325281
Ctgf	1.35831	0.000325281
Cth	-2.64437	0.000325281
Ctif	0.965682	0.000325281
Ctr9	1.07804	0.000325281
Ctsc	-1.47708	0.000325281
Ctse	2.08033	0.000325281
Ctsf	1.72492	0.000325281
Ctu1	1.33588	0.000325281
Ctxn1	2.71714	0.000325281
Cul7	1.35611	0.000325281
Cx3cl1	-1.16006	0.000325281
Cxcl1	-2.93553	0.000325281
Cxcl12	6.9023	0.000325281
Cxcl2	-2.09236	0.000325281
Cxcl3	-3.47612	0.000325281
Cxcl5	-3.21407	0.000325281
Cyb5rl	1.76861	0.000325281
Cycs	-1.57897	0.000325281
Cyp21a1	4.46172	0.000325281
Cyp2f2	5.85702	0.000325281
Cyp2s1	-2.31606	0.000325281
Cyp4f39	2.14035	0.000325281
Cyp4v3	1.36671	0.000325281
Cyp51	-1.75666	0.000325281
D10Wsu102e	-1.13332	0.000325281
D17Wsu104e	-0.994811	0.000325281
D1Ertd622e	-1.06743	0.000325281
D730001G18Rik	1.65639	0.000325281
D8Ertd82e	2.31513	0.000325281
Dact2	1.76156	0.000325281
Dapk1	1.46492	0.000325281
Dapp1	1.99132	0.000325281
Dbf4	-1.65916	0.000325281
Dbi	-1.32578	0.000325281
Dbn1	2.1476	0.000325281
Dcaf11	1.02691	0.000325281
Dcbld2	-1.02029	0.000325281
Dck	-1.69945	0.000325281
Dctn1	1.00518	0.000325281
Dctpp1	-2.32156	0.000325281
Dcun1d5	-1.10299	0.000325281
Ddah2	2.10278	0.000325281
Ddr1	1.31311	0.000325281
Deaf1	1.03465	0.000325281
Deb1	-1.91465	0.000325281
Dhfr	-3.65148	0.000325281
Dhrs1	-0.879614	0.000325281
Dhrs3	1.93474	0.000325281
Diap3	-4.19365	0.000325281
Dlc1	2.08903	0.000325281
Dlg4	-1.87152	0.000325281
Dlgap4	1.20117	0.000325281
Dlgap5	-4.07959	0.000325281
Dmkn	-1.38044	0.000325281
Dmpk	3.9415	0.000325281
Dnajb2	1.20203	0.000325281
Dnajc15	-1.69742	0.000325281
Dnajc9	-1.16659	0.000325281
Dnm1	-1.87373	0.000325281
Dnmt1	-1.17321	0.000325281
Dnpep	1.80154	0.000325281
Dnph1	-3.14013	0.000325281
Dopey2	1.28835	0.000325281
Dot1l	0.902295	0.000325281
Dpy19l1	-1.81948	0.000325281
Dpy30	-1.05227	0.000325281
Dram1	-1.60837	0.000325281
Dsc2	-1.06361	0.000325281
Dse	-1.02822	0.000325281
Dsn1	-2.33287	0.000325281
Dstyk	1.19614	0.000325281
Dtl	-4.99508	0.000325281
Dtx4	2.2763	0.000325281
Dtymk	-1.63543	0.000325281
Duox2	2.04574	0.000325281
Dusp1	1.79533	0.000325281
Dusp16	0.946178	0.000325281
Dusp6	-1.55509	0.000325281
Dusp9	-2.1745	0.000325281
Dut	-1.16791	0.000325281
Dvl3	0.985854	0.000325281
Dyrk1b	1.84536	0.000325281
Dzip1l	1.33305	0.000325281
E2f1	-3.70786	0.000325281
E2f8	-3.80127	0.000325281
Eci1	1.32333	0.000325281
Ecm1	-1.4222	0.000325281
Ecscr	-2.57875	0.000325281
Ect2	-4.04578	0.000325281
Edn1	1.64711	0.000325281
Eef1e1	-1.51689	0.000325281
Eef2k	1.27951	0.000325281
Efemp1	3.30747	0.000325281
Efna4	1.32781	0.000325281
Efnb2	1.75334	0.000325281
Egfl7	-3.89092	0.000325281
Egln1	-1.97106	0.000325281
Egln3	-4.7637	0.000325281
Egr1	1.21552	0.000325281
Eif1ax	-1.22163	0.000325281
Eif2s1	-1.01058	0.000325281
Eif2s2	-1.10204	0.000325281
Eif2s3x	-1.00707	0.000325281
Eif3e	-1.5444	0.000325281
Eif3m	-1.65201	0.000325281
Eif4b	-0.965491	0.000325281
Eif4e	-1.00295	0.000325281
Eif4ebp1	-1.00844	0.000325281
Elf3	1.73905	0.000325281
Elovl6	-2.03884	0.000325281
Emp1	-3.46835	0.000325281
Enc1	1.87014	0.000325281
Endov	0.901981	0.000325281
Engase	1.54196	0.000325281
Eno1,Eno1b	-1.7495	0.000325281
Eno1b	-1.46789	0.000325281
Enpp1	-1.77214	0.000325281
Enpp2	-2.2851	0.000325281
Enpp3	1.11997	0.000325281
Enpp5	0.963862	0.000325281
Epb4.1l1	1.12852	0.000325281
Epb4.1l4a	1.22042	0.000325281
Epb4.1l4b	2.50711	0.000325281
Ephb3	1.48242	0.000325281
Ephb6	1.65886	0.000325281
Ephx1	1.2877	0.000325281
Epn3	1.44882	0.000325281
Eppk1	1.96461	0.000325281
Eps8	-0.856788	0.000325281
Eps8l1	1.556	0.000325281
Erbb2	1.09203	0.000325281
Ercc6l	-4.75107	0.000325281
Erh	-1.29151	0.000325281
Eri1	-1.15128	0.000325281
Ero1l	-5.019	0.000325281
Esco2	-4.94459	0.000325281
Espl1	-4.76595	0.000325281
Espn	2.05442	0.000325281
Etl4	0.896483	0.000325281
Ets2	1.02161	0.000325281
Etv1	-4.80768	0.000325281
Etv4	-5.08442	0.000325281
Etv5	-4.73301	0.000325281
Evpl	1.17374	0.000325281
Exosc8	-1.35049	0.000325281
Exph5	1.46294	0.000325281
Ezh2	-1.06959	0.000325281
Faah	2.51645	0.000325281
Fabp5	-3.9072	0.000325281
Fads1	-1.39546	0.000325281
Fads2	-1.08625	0.000325281
Fads3	-0.827397	0.000325281
Fah	-2.61288	0.000325281
Fam101b	1.15383	0.000325281
Fam102b	-2.16693	0.000325281
Fam107b	0.854963	0.000325281
Fam109a	1.39064	0.000325281
Fam110b	2.0669	0.000325281
Fam111a	-2.36316	0.000325281
Fam117a	1.5136	0.000325281
Fam132b	-1.60242	0.000325281
Fam136a	-1.48605	0.000325281
Fam162a	-3.72835	0.000325281
Fam167a	-1.18048	0.000325281
Fam171a2	1.71415	0.000325281
Fam20c	-1.01948	0.000325281
Fam210b	2.43623	0.000325281
Fam212b	1.86714	0.000325281
Fam213a	-1.86714	0.000325281
Fam46b	0.965869	0.000325281
Fam53a	0.885095	0.000325281
Fam57a	-1.77469	0.000325281
Fam64a	-5.96845	0.000325281
Fam83d	-6.14243	0.000325281
Fam83e	0.923684	0.000325281
Fam83h	0.847348	0.000325281
Fam84a	0.98502	0.000325281
Fam89a	-2.22087	0.000325281
Fam89b	1.31355	0.000325281
Fancd2	-3.57937	0.000325281
Farp1	1.40762	0.000325281
Fbln1	-4.08566	0.000325281
Fbln5	4.199	0.000325281
Fbrsl1	1.19153	0.000325281
Fbxo31	1.66722	0.000325281
Fbxo32	1.38664	0.000325281
Fbxo46	1.09274	0.000325281
Fbxo5	-3.64789	0.000325281
Fbxo6	1.25176	0.000325281
Fcf1	-1.31155	0.000325281
Fchsd1	1.09549	0.000325281
Fcna	-4.25161	0.000325281
Fdps	-1.0207	0.000325281
Fen1	-1.66117	0.000325281
Fer1l4	2.21578	0.000325281
Fgd2	-3.25455	0.000325281
Fgd3	1.55944	0.000325281
Fgf1	1.99866	0.000325281
Fgf13	1.54726	0.000325281
Fgfbp1	-4.34364	0.000325281
Fgfr1op	-1.30444	0.000325281
Fgfr2	1.27016	0.000325281
Fgfr3	2.48548	0.000325281
Fignl2	1.75172	0.000325281
Filip1l	0.906262	0.000325281
Fkbp11	-2.55356	0.000325281
Fkbp3	-1.89398	0.000325281
Flnc	-1.67439	0.000325281
Flot1	1.49652	0.000325281
Flot2	1.04024	0.000325281
Flrt2	2.6626	0.000325281
Fmnl2	-1.28995	0.000325281
Fmo2	1.97851	0.000325281
Fmo5	4.11824	0.000325281
Fn1	1.7234	0.000325281
Fnbp1l	1.13069	0.000325281
Fos	1.34828	0.000325281
Fosb	2.32681	0.000325281
Foxm1	-3.41012	0.000325281
Foxn1	2.61353	0.000325281
Foxq1	1.08594	0.000325281
Fstl1	4.15399	0.000325281
Fstl4	3.25904	0.000325281
Fuom	-1.33283	0.000325281
Fut8	-1.9424	0.000325281
Fxyd5	-3.24487	0.000325281
Fzd2	1.51517	0.000325281
Fzd6	1.14672	0.000325281
Gab1	1.1138	0.000325281
Gab2	1.90066	0.000325281
Gabrp	1.1783	0.000325281
Gadd45a	0.997848	0.000325281
Gadd45b	1.16781	0.000325281
Galnt10	1.22346	0.000325281
Galnt12	-1.21598	0.000325281
Galnt14	3.77907	0.000325281
Galnt3	-1.17623	0.000325281
Galnt6	-1.26843	0.000325281
Gap43	-inf	0.000325281
Gapdh	-2.08116	0.000325281
Gas1	-1.22691	0.000325281
Gas2l1	0.801193	0.000325281
Gas5	-1.89161	0.000325281
Gas6	-2.1334	0.000325281
Gata3	1.41889	0.000325281
Gcat	-1.28731	0.000325281
Gch1	-1.11159	0.000325281
Gclm	-1.14034	0.000325281
Gcnt1	-1.55432	0.000325281
Gemin6	-2.06184	0.000325281
Gfpt1	-0.923951	0.000325281
Ggact	1.58788	0.000325281
Ggct	-2.08907	0.000325281
Ggh	-1.43275	0.000325281
Ggt5	1.74839	0.000325281
Ghitm	-0.916509	0.000325281
Ghrh	-inf	0.000325281
Gigyf1	1.18409	0.000325281
Gins1	-2.01809	0.000325281
Gja1	-3.30612	0.000325281
Gjb2	-0.980988	0.000325281
Gjb5	-1.55957	0.000325281
Glipr2	1.81228	0.000325281
Glis2	1.80595	0.000325281
Glrx	-1.42582	0.000325281
Glrx3	-1.19148	0.000325281
Glt1d1	-3.56056	0.000325281
Glt25d1	1.14764	0.000325281
Gm11974	-1.54219	0.000325281
Gm12070	-1.76252	0.000325281
Gm12191	-1.36945	0.000325281
Gm12603	-1.44435	0.000325281
Gm14295	-1.65367	0.000325281
Gm15772	-1.57877	0.000325281
Gm16515	1.23688	0.000325281
Gmnn	-2.5489	0.000325281
Gna12	0.936995	0.000325281
Gne	2.37385	0.000325281
Gnpnat1	-1.7444	0.000325281
Gns	1.02793	0.000325281
Gpc2	1.09846	0.000325281
Gpc6	-2.40638	0.000325281
Gpd1l	2.01372	0.000325281
Gpi1	-1.28114	0.000325281
Gpr125	1.18306	0.000325281
Gpr126	1.45642	0.000325281
Gpr56	2.62923	0.000325281
Gpr68	-1.41351	0.000325281
Gprc5b	-1.5612	0.000325281
Gps2	0.95706	0.000325281
Gpsm2	-2.2056	0.000325281
Gpx2	-2.01417	0.000325281
Grb7	1.14827	0.000325281
Grhl1	1.64786	0.000325281
Grhpr	-1.75541	0.000325281
Grn	0.911188	0.000325281
Gsap	-2.04473	0.000325281
Gsdmc2	3.27241	0.000325281
Gsdmc3	3.63028	0.000325281
Gsdmc4	5.0457	0.000325281
Gsdmd	-3.28944	0.000325281
Gse1	1.31068	0.000325281
Gsn	1.45715	0.000325281
Gsta3	3.06712	0.000325281
Gstcd	-1.2335	0.000325281
Gstm1	4.9886	0.000325281
Gstm4	1.08731	0.000325281
Gstm5	-2.22516	0.000325281
Gstt3	1.65097	0.000325281
Gtf2e2	-1.23936	0.000325281
Gtf2i	0.857285	0.000325281
Guca1a	-3.02163	0.000325281
Gyk	-2.32838	0.000325281
Gys1	-1.4446	0.000325281
H1f0	-1.38116	0.000325281
H2-Ab1	-3.73652	0.000325281
H2afx	-1.72759	0.000325281
H2afz	-1.84104	0.000325281
Habp4	1.1325	0.000325281
Has3	-3.81737	0.000325281
Hat1	-2.08797	0.000325281
Haus5	-1.35853	0.000325281
Haus8	-1.23284	0.000325281
Hcar2	-0.997985	0.000325281
Hdac11	0.998264	0.000325281
Hdac5	1.15261	0.000325281
Hddc2	-1.24341	0.000325281
Hells	-3.21246	0.000325281
Herpud1	-1.12519	0.000325281
Hes1	1.33757	0.000325281
Hes6	0.980109	0.000325281
Hgfac	-3.58322	0.000325281
Hid1	2.16067	0.000325281
Hif1a	-1.57682	0.000325281
Higd1a	-2.96925	0.000325281
Hilpda	-1.63182	0.000325281
Hint1	-1.33541	0.000325281
Hip1r	1.16373	0.000325281
Hirip3	-2.16922	0.000325281
Hk2	-2.00284	0.000325281
Hmga1	-2.26878	0.000325281
Hmga1-rs1	-4.24874	0.000325281
Hmga2	-3.21691	0.000325281
Hmgb1	-1.04358	0.000325281
Hmgb2	-3.24325	0.000325281
Hmgcr	-1.25261	0.000325281
Hmmr	-5.78936	0.000325281
Hoxb9	1.65328	0.000325281
Hoxd4	2.09391	0.000325281
Hp	3.08373	0.000325281
Hpse	-2.23248	0.000325281
Hs3st1	-1.54612	0.000325281
Hsd17b11	1.14149	0.000325281
Hsd17b12	-1.28384	0.000325281
Hsd17b14	4.86048	0.000325281
Hsd3b7	0.91037	0.000325281
Hspa14	-1.11337	0.000325281
Hspa2	1.17041	0.000325281
Hspb11	-1.44023	0.000325281
Hspd1	-1.3106	0.000325281
Hspe1	-1.91471	0.000325281
Hspg2	-1.05354	0.000325281
Htr1d	2.48746	0.000325281
Hunk	-3.00964	0.000325281
Id1	2.83816	0.000325281
Id3	3.55948	0.000325281
Idi1	-1.62247	0.000325281
Ier2	1.02046	0.000325281
Ier3ip1	-1.32193	0.000325281
Ier5	1.23943	0.000325281
Ier5l	1.30639	0.000325281
Ifi202b	-1.52181	0.000325281
Ifi27	-1.64359	0.000325281
Ifitm1	-3.9445	0.000325281
Ifitm2	-0.939347	0.000325281
Ifitm3	-1.79874	0.000325281
Ifitm6	-4.63574	0.000325281
Ifnlr1	1.12766	0.000325281
Ifrd2	-1.039	0.000325281
Igf2bp2	-0.776899	0.000325281
Igfbp3	-1.77165	0.000325281
Igfbp5	7.66353	0.000325281
Il17re	1.24204	0.000325281
Il1a	-4.05576	0.000325281
Il1rap	-1.56487	0.000325281
Il33	-1.30773	0.000325281
Il6st	0.894034	0.000325281
Ildr1	1.89693	0.000325281
Immp2l	-2.34351	0.000325281
Impa2	-1.53077	0.000325281
Incenp	-3.18409	0.000325281
Ing4	1.03888	0.000325281
Inpp5k	1.34649	0.000325281
Insig1	-1.17033	0.000325281
Ipo13	0.871202	0.000325281
Iqgap3	-6.13901	0.000325281
Iqsec2	1.40199	0.000325281
Isg20	-1.17111	0.000325281
Isoc1	1.27742	0.000325281
Itfg3	0.829205	0.000325281
Itga3	-1.12291	0.000325281
Itga6	-1.40627	0.000325281
Itgb6	1.16982	0.000325281
Itpk1	-1.85574	0.000325281
Itpkb	0.94603	0.000325281
Itpkc	1.23136	0.000325281
Itpr1	0.944024	0.000325281
Ivns1abp	-1.04424	0.000325281
Jdp2	1.02328	0.000325281
Jmjd6	-0.99752	0.000325281
Jun	2.3555	0.000325281
Junb	1.38807	0.000325281
Jund	0.93591	0.000325281
Jup	1.26317	0.000325281
Kalrn	4.28217	0.000325281
Kcnj11	2.92724	0.000325281
Kcnn4	-1.57896	0.000325281
Kcnu1	3.36124	0.000325281
Kctd12	1.48187	0.000325281
Kctd2	0.960264	0.000325281
Kif11	-5.30996	0.000325281
Kif18b	-6.05901	0.000325281
Kif22	-5.43923	0.000325281
Kif23	-4.4588	0.000325281
Kif26b	3.04258	0.000325281
Kif2c	-5.43618	0.000325281
Kifc1	-3.31472	0.000325281
Kifc3	1.54905	0.000325281
Kifc5b	-2.70274	0.000325281
Kitl	1.73652	0.000325281
Klc4	1.10458	0.000325281
Klf4	-2.36803	0.000325281
Klhdc7a	2.69869	0.000325281
Klhdc8a	-1.63969	0.000325281
Klhl24	1.41866	0.000325281
Kmt2b	1.00431	0.000325281
Kmt2c	1.00668	0.000325281
Knstrn	-3.21905	0.000325281
Kpna2	-2.18327	0.000325281
Kpnb1	-0.887946	0.000325281
Krba1	1.51939	0.000325281
Krt13	-1.78678	0.000325281
Krt15	2.36983	0.000325281
Krt4	3.61797	0.000325281
Krt6a	-1.8192	0.000325281
L1cam	2.07341	0.000325281
Lamb1	-1.02792	0.000325281
Lamb2	1.78728	0.000325281
Lamb3	1.07301	0.000325281
Laptm5	4.27518	0.000325281
Lbr	-2.11516	0.000325281
Ldb1	0.921923	0.000325281
Ldha	-2.63512	0.000325281
Ldhd	-1.17226	0.000325281
Ldlr	-0.859225	0.000325281
Ldlrad4	2.0768	0.000325281
Leng8	1.04329	0.000325281
Lfng	1.15657	0.000325281
Lgals1	-2.41682	0.000325281
Lgals4	3.99095	0.000325281
Lgals9	1.72653	0.000325281
Lgr4	0.813878	0.000325281
Lhfp	-1.92394	0.000325281
Lif	-1.12078	0.000325281
Limk2	0.932594	0.000325281
Lingo1	-3.55025	0.000325281
Lipk	-2.8938	0.000325281
Lix1l	-1.59611	0.000325281
Llgl2	1.19498	0.000325281
Lman1	-0.897403	0.000325281
Lman2l	0.973127	0.000325281
Lmnb1	-1.04975	0.000325281
Lonrf1	1.80205	0.000325281
Loxl2	-2.08553	0.000325281
Lrch4	1.23314	0.000325281
Lrig1	-2.16013	0.000325281
Lrp8	-2.93419	0.000325281
Lrrc26	1.84118	0.000325281
Lrrc40	-1.19584	0.000325281
Lrrc75a	1.89414	0.000325281
Lrrk1	1.29034	0.000325281
Lsm3	-2.16129	0.000325281
Lsm5	-2.01872	0.000325281
Lsm7	-1.28226	0.000325281
Lsm8	-1.6305	0.000325281
Lss	-0.973032	0.000325281
Ltb4r2	-2.72689	0.000325281
Ltbp1	3.41266	0.000325281
Ltbp4	1.32874	0.000325281
Ltf	-2.88937	0.000325281
Lurap1l	2.60164	0.000325281
Ly6a	-2.16221	0.000325281
Ly6c1	-3.9779	0.000325281
Ly6g6c	2.70594	0.000325281
Lyar	-1.5724	0.000325281
Lynx1	0.962563	0.000325281
Lyz2	inf	0.000325281
Mab21l3	-2.64038	0.000325281
Macc1	0.994835	0.000325281
Mad2l1	-3.61959	0.000325281
Maff	-1.43713	0.000325281
Mafk	1.31587	0.000325281
Magoh	-1.24653	0.000325281
Malat1	0.859784	0.000325281
Malsu1	-1.16592	0.000325281
Man1a	-1.44398	0.000325281
Man2b1	1.13853	0.000325281
Man2b2	1.28849	0.000325281
Manf	-1.12374	0.000325281
Map1lc3b	1.09079	0.000325281
Map2k1	-1.37034	0.000325281
Map3k9	1.13396	0.000325281
Map4	1.00963	0.000325281
Mapk6	-1.37363	0.000325281
Mapk8ip1	1.59579	0.000325281
Marcksl1	1.08948	0.000325281
Marveld3	0.953326	0.000325281
Mb21d2	-1.32624	0.000325281
Mboat2	-1.40096	0.000325281
Mbp	1.4932	0.000325281
Mcam	2.60115	0.000325281
Mcfd2	-0.820568	0.000325281
Mcm10	-5.82047	0.000325281
Mcm2	-2.22549	0.000325281
Mcm3	-3.36374	0.000325281
Mcm4	-2.43045	0.000325281
Mcm5	-3.49825	0.000325281
Mcm6	-1.49131	0.000325281
Mcm7	-1.07305	0.000325281
Mcts1	-1.33673	0.000325281
Mcur1	1.68334	0.000325281
Mecom	1.11986	0.000325281
Med16	1.06165	0.000325281
Med21	-1.50512	0.000325281
Med31	-1.28605	0.000325281
Med6	-1.38447	0.000325281
Melk	-5.07532	0.000325281
Metrn	-3.10468	0.000325281
Metrnl	1.39491	0.000325281
Mettl10	-1.40767	0.000325281
Mex3a	1.34646	0.000325281
Mfap3l	1.46043	0.000325281
Mfsd2a	-2.05571	0.000325281
Mgat2	-1.14489	0.000325281
Mgat3	1.16447	0.000325281
Mgat4a	1.50673	0.000325281
Mgat5	-0.943191	0.000325281
Mgp	-5.39751	0.000325281
Mical2	-0.989908	0.000325281
Mical3	0.917722	0.000325281
Micall1	1.49122	0.000325281
Midn	0.837755	0.000325281
Mif4gd	0.956048	0.000325281
Mill1	-3.35549	0.000325281
Minos1	-0.99521	0.000325281
Mis18a	-1.57386	0.000325281
Mki67	-6.40377	0.000325281
Mknk2	0.981329	0.000325281
Mlkl	-3.42355	0.000325281
Mlycd	1.21334	0.000325281
Mmp11	4.18849	0.000325281
Mmp15	1.70291	0.000325281
Mmp7	1.58521	0.000325281
Mms22l	-2.37105	0.000325281
Mon1a	1.21296	0.000325281
Morc4	-1.6981	0.000325281
Morf4l2	-0.973957	0.000325281
Mov10	1.14608	0.000325281
Mras	1.91575	0.000325281
Mreg	-1.39908	0.000325281
Mroh6	-4.32369	0.000325281
Mrpl12	-0.846495	0.000325281
Mrpl13	-1.49913	0.000325281
Mrpl14	-0.912195	0.000325281
Mrpl20	-1.20986	0.000325281
Mrpl30	-0.973991	0.000325281
Mrpl33	-1.72119	0.000325281
Mrpl53	-1.1612	0.000325281
Mrps16	-1.18237	0.000325281
Mrps33	-1.45014	0.000325281
Msmo1	-1.83126	0.000325281
Msrb3	1.11385	0.000325281
Mt1	-2.17022	0.000325281
Mt2	-3.58235	0.000325281
Mtbp	-1.68322	0.000325281
Mthfd1l	-2.72604	0.000325281
Mthfd2	-2.26625	0.000325281
Mtpn	-0.878886	0.000325281
Mtus1	2.38996	0.000325281
Mtx2	-1.25859	0.000325281
Muc20	3.07574	0.000325281
Mvb12b	1.46998	0.000325281
Mx1	1.92597	0.000325281
Mxd4	2.53113	0.000325281
Mybl2	-4.07591	0.000325281
Myc	-1.74197	0.000325281
Mycl	2.06639	0.000325281
Myeov2	-1.55891	0.000325281
Myh14	1.84877	0.000325281
Myl9	3.53735	0.000325281
Mylip	1.43045	0.000325281
Myo7a	1.66989	0.000325281
Mzt1	-0.994224	0.000325281
N4bp2l1	1.71502	0.000325281
Naa20	-1.35305	0.000325281
Nabp1	-1.28898	0.000325281
Naca	-0.923042	0.000325281
Nacc2	0.93382	0.000325281
Naip5	2.04448	0.000325281
Naip6	1.91215	0.000325281
Nampt	-2.0417	0.000325281
Nap1l1	-1.46928	0.000325281
Nasp	-1.88692	0.000325281
Nav1	1.12994	0.000325281
Nav2	1.13266	0.000325281
Nbea	1.2605	0.000325281
Nbeal2	1.50309	0.000325281
Nbl1	1.03345	0.000325281
Ncam1	3.2068	0.000325281
Ncapd2	-3.42448	0.000325281
Ncapd3	-1.46299	0.000325281
Ncapg2	-3.61182	0.000325281
Ncaph	-3.58884	0.000325281
Nccrp1	-3.94085	0.000325281
Ndc1	-2.44176	0.000325281
Ndrg1	-2.82618	0.000325281
Ndufa1	-0.983631	0.000325281
Ndufa2	-1.06554	0.000325281
Ndufa4	-1.13615	0.000325281
Ndufa5	-1.31673	0.000325281
Ndufb2	-1.3027	0.000325281
Ndufb4	-1.05973	0.000325281
Ndufb6	-0.937257	0.000325281
Ndufc2	-0.858984	0.000325281
Ndufs4	-1.5651	0.000325281
Ndufv2	-0.987975	0.000325281
Nebl	2.70292	0.000325281
Nedd4l	1.27697	0.000325281
Nek2	-5.78201	0.000325281
Nek8	0.9054	0.000325281
Nenf	-0.959869	0.000325281
Nes	-2.74346	0.000325281
Nfic	-0.80674	0.000325281
Nfil3	1.63898	0.000325281
Nfix	1.14343	0.000325281
Nfkbia	-0.848551	0.000325281
Nfkbiz	-2.21866	0.000325281
Ngef	-1.57621	0.000325281
Ngf	2.30525	0.000325281
Ngfr	-1.95024	0.000325281
Ninl	1.25005	0.000325281
Nip7	-1.32478	0.000325281
Nipal3	1.66077	0.000325281
Nlrp10	-2.36236	0.000325281
Nmd3	-1.17953	0.000325281
Nme2	-0.941404	0.000325281
Nme4	-1.84555	0.000325281
Nod2	-3.22919	0.000325281
Notch3	1.27759	0.000325281
Notum	-4.06103	0.000325281
Noxo1	-1.97164	0.000325281
Npm1	-1.52593	0.000325281
Npm3	-1.22821	0.000325281
Npnt	2.23776	0.000325281
Nqo1	-1.07654	0.000325281
Nr2f2	1.73252	0.000325281
Nr3c1	-1.13423	0.000325281
Nr4a1	-1.81729	0.000325281
Nrarp	1.33345	0.000325281
Nrg1	-2.60551	0.000325281
Nrm	-2.01885	0.000325281
Nrn1	-1.51792	0.000325281
Nrp2	-1.36628	0.000325281
Nsl1	-4.49294	0.000325281
Nsmce4a	-0.913715	0.000325281
Nsmf	1.1073	0.000325281
Nsun2	-1.16407	0.000325281
Nt5c3	-1.15766	0.000325281
Ntf5	1.00497	0.000325281
Nuak1	2.63238	0.000325281
Nuak2	1.33045	0.000325281
Nudcd2	-1.51886	0.000325281
Nudt2	-1.08182	0.000325281
Nudt21	-1.00578	0.000325281
Nudt5	-1.16921	0.000325281
Nup107	-1.59874	0.000325281
Nup37	-1.70417	0.000325281
Nup43	-1.92995	0.000325281
Nup85	-1.00729	0.000325281
Nupr1	2.05441	0.000325281
Nusap1	-6.16403	0.000325281
Nvl	-0.967939	0.000325281
Nxph3	4.36008	0.000325281
Nyap1	1.54883	0.000325281
Oaf	-1.93931	0.000325281
Oat	-1.7017	0.000325281
Odc1	-0.92916	0.000325281
Ogdhl	-2.0235	0.000325281
Olfm2	4.16381	0.000325281
Orai3	0.940013	0.000325281
Orc6	-2.10673	0.000325281
Osbpl3	1.3105	0.000325281
Osbpl5	1.05559	0.000325281
Osr1	1.56621	0.000325281
Ostc	-1.45673	0.000325281
Ostf1	-0.871346	0.000325281
Oxct1	-1.51037	0.000325281
P2ry6	2.49658	0.000325281
P4ha1	-2.69102	0.000325281
P4ha2	-1.11153	0.000325281
Pa2g4	-0.916241	0.000325281
Padi1	2.89331	0.000325281
Padi2	2.25719	0.000325281
Padi3	-1.71491	0.000325281
Pag1	2.20507	0.000325281
Paics	-0.955076	0.000325281
Palmd	3.25207	0.000325281
Paox	-1.32802	0.000325281
Papss1	-0.996179	0.000325281
Paqr8	1.18864	0.000325281
Parm1	1.01586	0.000325281
Parp16	-2.04965	0.000325281
Parpbp	-4.13358	0.000325281
Parva	1.25776	0.000325281
Pbp2	-2.69486	0.000325281
Pbxip1	1.4701	0.000325281
Pccb	1.14047	0.000325281
Pcdh1	1.51055	0.000325281
Pcdh18	-1.66761	0.000325281
Pcmtd1	1.07985	0.000325281
Pcna	-2.23181	0.000325281
Pcsk9	-4.7945	0.000325281
Pdcd10	-1.11588	0.000325281
Pdcd5	-1.19873	0.000325281
Pde4b	-2.13403	0.000325281
Pdia6	-1.04145	0.000325281
Pdk1	-2.58712	0.000325281
Pdk2	1.58065	0.000325281
Pdlim4	-1.68219	0.000325281
Pdlim7	0.974992	0.000325281
Pdzd4	1.26032	0.000325281
Pdzrn3	-2.11263	0.000325281
Peg10	-4.25276	0.000325281
Pepd	1.06547	0.000325281
Pet100	-1.54986	0.000325281
Pfdn4	-1.51373	0.000325281
Pfkfb3	-2.64941	0.000325281
Pfkl	-1.94579	0.000325281
Pfkp	-3.15075	0.000325281
Pgam1	-2.49065	0.000325281
Pgk1	-3.01025	0.000325281
Pglyrp1	-4.08702	0.000325281
Pgm2	-1.31294	0.000325281
Phf1	1.32911	0.000325281
Phgdh	-1.46658	0.000325281
Phgr1	-1.62493	0.000325281
Phlda2	-1.70605	0.000325281
Phldb1	0.920192	0.000325281
Phldb2	0.881934	0.000325281
Phldb3	1.35438	0.000325281
Phyhip	-2.34823	0.000325281
Phyhipl	3.74088	0.000325281
Pi15	-4.55376	0.000325281
Pi4k2b	-1.27821	0.000325281
Piga	-2.04152	0.000325281
Pigr	1.43565	0.000325281
Pik3c2a	1.32804	0.000325281
Pik3ip1	0.869697	0.000325281
Pik3r3	1.50169	0.000325281
Pink1	1.48953	0.000325281
Pitpnm2	1.01234	0.000325281
Pitx1	-1.0042	0.000325281
Pkd1	1.60449	0.000325281
Pkn1	1.1055	0.000325281
Pla2g16	1.62448	0.000325281
Plcd1	1.46544	0.000325281
Pld3	0.932471	0.000325281
Plek2	-1.09445	0.000325281
Plekha6	1.33492	0.000325281
Plekhb1	2.33142	0.000325281
Plekhg1	1.22395	0.000325281
Plekhm1	0.999684	0.000325281
Plekhm2	1.00615	0.000325281
Plekho1	2.09003	0.000325281
Plet1	-0.941551	0.000325281
Plk1	-5.22618	0.000325281
Plk4	-3.0638	0.000325281
Pllp	2.17703	0.000325281
Plod2	-2.2132	0.000325281
Plscr3	1.25336	0.000325281
Plxdc2	2.89796	0.000325281
Plxna3	1.36547	0.000325281
Pmepa1	2.08939	0.000325281
Pmf1	-1.46406	0.000325281
Pnpla2	1.26029	0.000325281
Poc1a	-1.4754	0.000325281
Pola1	-2.36809	0.000325281
Pola2	-1.23588	0.000325281
Pold1	-1.08762	0.000325281
Pold2	-1.18102	0.000325281
Pole	-3.60111	0.000325281
Pole2	-2.79083	0.000325281
Polh	-1.59989	0.000325281
Polr2h	-1.36801	0.000325281
Polr2k	-1.7902	0.000325281
Polr3g	-1.80101	0.000325281
Pon3	1.1582	0.000325281
Ppa1	-1.11477	0.000325281
Ppard	-1.10095	0.000325281
Ppbp	-1.7343	0.000325281
Ppih	-2.00728	0.000325281
Ppl	0.992152	0.000325281
Ppp1r13l	1.26888	0.000325281
Ppp1r15a	1.078	0.000325281
Ppp1r37	0.928049	0.000325281
Ppp1r3b	-1.70906	0.000325281
Ppp2r2b	3.66471	0.000325281
Ppp2r2c	1.98412	0.000325281
Ppp3ca	-1.07133	0.000325281
Prc1	-5.02021	0.000325281
Prdm2	1.2707	0.000325281
Prdx4	-2.49335	0.000325281
Prelid2	-5.38041	0.000325281
Prim1	-3.99119	0.000325281
Prim2	-1.84936	0.000325281
Prkcdbp	0.96682	0.000325281
Prkcz	1.82363	0.000325281
Prkg2	-4.66887	0.000325281
Prmt2	0.928687	0.000325281
Procr	-2.6346	0.000325281
Prpf38a	-1.05209	0.000325281
Prr11	-5.20869	0.000325281
Prr15l	1.7594	0.000325281
Prr24	1.28536	0.000325281
Prss23	1.21514	0.000325281
Psat1	-2.79083	0.000325281
Psca	1.15575	0.000325281
Psma2	-1.06368	0.000325281
Psma3	-0.970269	0.000325281
Psma4	-0.852333	0.000325281
Psma5	-0.97597	0.000325281
Psmc6	-1.30043	0.000325281
Ptges	-3.18766	0.000325281
Ptges3	-1.14593	0.000325281
Ptgr1	1.32968	0.000325281
Pthlh	-4.95375	0.000325281
Ptk2b	1.51287	0.000325281
Ptov1	1.14847	0.000325281
Ptpn14	1.08516	0.000325281
Ptpn18	1.359	0.000325281
Ptpre	-1.31404	0.000325281
Ptprn2	-3.64563	0.000325281
Ptprr	-1.30899	0.000325281
Ptpru	2.00562	0.000325281
Ptrh2	-1.24421	0.000325281
Pvrl4	0.96653	0.000325281
Pwwp2b	1.18479	0.000325281
Pxdc1	-1.48126	0.000325281
Pygb	1.95381	0.000325281
Pygl	-4.89485	0.000325281
Qsox2	-0.974241	0.000325281
Rab11b	0.863995	0.000325281
Rab27a	-2.1466	0.000325281
Rab27b	1.21375	0.000325281
Rabggtb	-1.29692	0.000325281
Rac3	-1.17534	0.000325281
Racgap1	-6.00073	0.000325281
Rad18	-2.69657	0.000325281
Rad21	-0.920365	0.000325281
Rad51	-4.97636	0.000325281
Rad51ap1	-5.27495	0.000325281
Ramp1	1.38811	0.000325281
Ran	-1.30869	0.000325281
Ranbp1	-1.21526	0.000325281
Rap1gap2	2.40185	0.000325281
Rarb	1.11798	0.000325281
Rarg	0.914898	0.000325281
Rasa3	-1.25741	0.000325281
Rasgef1c	inf	0.000325281
Rasl11a	3.2955	0.000325281
Rb1cc1	1.4511	0.000325281
Rbl1	-1.98237	0.000325281
Rbm3	-1.14522	0.000325281
Rbm42	0.839078	0.000325281
Rbms3	1.26608	0.000325281
Rbmxl1	-0.880219	0.000325281
Rbp1	-2.32495	0.000325281
Rcan1	0.986428	0.000325281
Rcor2	-1.75124	0.000325281
Rdh10	1.55326	0.000325281
Reep6	1.17877	0.000325281
Reg1	inf	0.000325281
Reg3g	3.33912	0.000325281
Rela	0.941507	0.000325281
Rell1	-1.22934	0.000325281
Repin1	1.34187	0.000325281
Reps2	2.23967	0.000325281
Rfc5	-1.77523	0.000325281
Rgs16	-3.9261	0.000325281
Rgs3	0.912121	0.000325281
Rhbg	1.59837	0.000325281
Rhov	1.46487	0.000325281
Ripk3	-2.42043	0.000325281
Ripply3	1.93609	0.000325281
Rit1	0.892981	0.000325281
Rnase4	1.61754	0.000325281
Rnaseh2c	-1.14648	0.000325281
Rnf122	1.48025	0.000325281
Rnf150	1.22666	0.000325281
Rnf167	1.07265	0.000325281
Rnf186	-1.59533	0.000325281
Rnpep	1.21202	0.000325281
Rnpepl1	1.06653	0.000325281
Robo1	1.17154	0.000325281
Robo2	1.20778	0.000325281
Rorc	1.79053	0.000325281
Rpa2	-1.9357	0.000325281
Rpa3	-2.32448	0.000325281
Rpl10a	-1.07522	0.000325281
Rpl11	-1.05518	0.000325281
Rpl13a	-1.36484	0.000325281
Rpl17	-1.43463	0.000325281
Rpl21	-1.36073	0.000325281
Rpl22	-1.12712	0.000325281
Rpl22l1	-1.5664	0.000325281
Rpl23	-1.32785	0.000325281
Rpl27a	-1.14865	0.000325281
Rpl31	-1.08755	0.000325281
Rpl34,Rpl34-ps1	-1.49378	0.000325281
Rpl35	-1.36106	0.000325281
Rpl35a	-1.81941	0.000325281
Rpl36	-1.00992	0.000325281
Rpl36a	-1.89879	0.000325281
Rpl36al	-1.25417	0.000325281
Rpl37	-1.1079	0.000325281
Rpl37a	-1.02036	0.000325281
Rpl38	-1.09017	0.000325281
Rpl39	-2.12488	0.000325281
Rpl41	-1.69119	0.000325281
Rpl5	-1.34553	0.000325281
Rpl7	-1.47486	0.000325281
Rpl9	-1.01683	0.000325281
Rpp30	-1.47559	0.000325281
Rps10	-1.22034	0.000325281
Rps12	-1.75095	0.000325281
Rps14	-1.19669	0.000325281
Rps15a	-1.52253	0.000325281
Rps16	-1.70545	0.000325281
Rps17	-1.1202	0.000325281
Rps18	-1.36174	0.000325281
Rps19	-1.29804	0.000325281
Rps20	-1.11406	0.000325281
Rps21	-0.898967	0.000325281
Rps23	-1.20584	0.000325281
Rps24	-1.91528	0.000325281
Rps25	-1.23403	0.000325281
Rps27a	-1.3161	0.000325281
Rps27l	-1.32126	0.000325281
Rps3	-1.3439	0.000325281
Rps3a1	-1.39048	0.000325281
Rras2	-1.16243	0.000325281
Rrm1	-1.84413	0.000325281
Rrm2	-3.75266	0.000325281
Rusc2	1.09435	0.000325281
Ruvbl2	-0.915218	0.000325281
S100a10	-2.66605	0.000325281
S100a4	-1.93391	0.000325281
Samd10	1.28726	0.000325281
Samd14	1.29999	0.000325281
Sap30	-1.49384	0.000325281
Sar1b	-1.10774	0.000325281
Sarnp	-1.09535	0.000325281
Sash1	1.29673	0.000325281
Sbk1	1.71353	0.000325281
Sc5d	-1.31215	0.000325281
Scamp5	1.15344	0.000325281
Scd1	-2.17823	0.000325281
Scnn1a	3.57432	0.000325281
Sdc3	1.333	0.000325281
Sec11a	-1.04141	0.000325281
Sec61b	-1.18884	0.000325281
Sec61g	-2.53904	0.000325281
Selenbp1	-1.78879	0.000325281
Selk	-0.95614	0.000325281
Sema3c	1.56376	0.000325281
Sema3d	2.76579	0.000325281
Sema4b	-1.2375	0.000325281
Sep15	-1.24007	0.000325281
Sepn1	0.981694	0.000325281
Sept1	3.04556	0.000325281
Serbp1	-1.12067	0.000325281
Serinc5	1.10702	0.000325281
Serp1	-1.30153	0.000325281
Serpinb10	-3.01459	0.000325281
Serpinb1a	-2.46662	0.000325281
Serpinb2	-4.09955	0.000325281
Serpinb6b	1.31974	0.000325281
Serpinb9	2.00583	0.000325281
Serpine1	-2.06348	0.000325281
Sesn2	1.03155	0.000325281
Sestd1	2.02563	0.000325281
Set	-0.983653	0.000325281
Setbp1	1.38736	0.000325281
Sf3b6	-1.24839	0.000325281
Sfr1	-0.876812	0.000325281
Sftpd	1.65013	0.000325281
Sfxn1	-0.986219	0.000325281
Sfxn3	1.82003	0.000325281
Sgk1	1.69969	0.000325281
Sgol1	-4.51075	0.000325281
Sgol2	-4.73269	0.000325281
Sgpp1	-1.08482	0.000325281
Sh2d5	-4.91606	0.000325281
Sh3bp1	-0.896182	0.000325281
Sh3bp5l	1.08636	0.000325281
Sh3d21	2.0611	0.000325281
Sh3gl2	2.61124	0.000325281
Sh3kbp1	-0.841531	0.000325281
Sh3tc1	1.84998	0.000325281
Shfm1	-1.13163	0.000325281
Shisa4	1.49782	0.000325281
Shmt1	-1.69078	0.000325281
Shmt2	-1.52587	0.000325281
Shroom1	1.55933	0.000325281
Shroom3	1.85586	0.000325281
Sipa1l3	0.881707	0.000325281
Sirpa	-1.54188	0.000325281
Ska3	-3.68403	0.000325281
Ski	1.04918	0.000325281
Skil	1.07685	0.000325281
Skint3	-1.33639	0.000325281
Slbp	-1.28575	0.000325281
Slc12a7	1.83401	0.000325281
Slc15a2	3.955	0.000325281
Slc16a1	-4.50095	0.000325281
Slc16a11	-2.29464	0.000325281
Slc16a2	-1.59856	0.000325281
Slc16a3	-6.37874	0.000325281
Slc16a9	-4.06978	0.000325281
Slc22a18	0.999504	0.000325281
Slc22a5	1.4874	0.000325281
Slc24a3	2.63333	0.000325281
Slc25a10	0.893613	0.000325281
Slc25a13	-1.30371	0.000325281
Slc25a23	2.12917	0.000325281
Slc25a29	2.61425	0.000325281
Slc25a45	1.45895	0.000325281
Slc25a48	-1.40566	0.000325281
Slc27a4	1.04837	0.000325281
Slc29a1	-3.03314	0.000325281
Slc2a1	-1.87719	0.000325281
Slc31a1	-0.98713	0.000325281
Slc37a1	1.22506	0.000325281
Slc37a4	-1.10361	0.000325281
Slc38a7	1.15483	0.000325281
Slc39a6	-1.72035	0.000325281
Slc39a8	2.32031	0.000325281
Slc44a2	1.40735	0.000325281
Slc45a3	1.42412	0.000325281
Slc46a1	1.16809	0.000325281
Slc46a3	2.02698	0.000325281
Slc4a4	1.9421	0.000325281
Slc7a11	-3.14096	0.000325281
Slc7a5	-1.96309	0.000325281
Slc7a8	-1.7914	0.000325281
Slc9a3r2	1.26703	0.000325281
Slc9a8	1.02667	0.000325281
Slco2a1	1.46038	0.000325281
Slfn2	1.52413	0.000325281
Slfn9	-2.68899	0.000325281
Slitrk6	-1.75523	0.000325281
Slmo2	-1.14802	0.000325281
Slpi	-4.21338	0.000325281
Smad7	1.6332	0.000325281
Smarcd3	2.23543	0.000325281
Smc2	-2.36291	0.000325281
Smc4	-2.10678	0.000325281
Smoc2	1.34673	0.000325281
Smox	-1.05128	0.000325281
Smpdl3a	-3.46095	0.000325281
Smtn	-1.42965	0.000325281
Smtnl2	-4.25147	0.000325281
Snai2	-1.30148	0.000325281
Snhg1	-2.75079	0.000325281
Snhg5	-1.9748	0.000325281
Snhg6	-2.32052	0.000325281
Snhg8	-1.79389	0.000325281
Snrnp27	-1.1238	0.000325281
Snrpb2	-1.41265	0.000325281
Snrpd1	-1.52856	0.000325281
Snrpd2	-1.30815	0.000325281
Snrpd3	-1.14371	0.000325281
Snrpe	-1.93451	0.000325281
Snrpf	-1.27411	0.000325281
Snrpg	-1.23864	0.000325281
Snx15	1.25237	0.000325281
Snx25	-1.5035	0.000325281
Snx33	1.36	0.000325281
Snx5	-1.51828	0.000325281
Snx8	1.13747	0.000325281
Sorbs2	1.40501	0.000325281
Sorbs3	1.25079	0.000325281
Sord	0.842183	0.000325281
Sorl1	0.952815	0.000325281
Sort1	1.52946	0.000325281
Sowahb	1.06088	0.000325281
Sox11	6.54184	0.000325281
Sox21	1.01825	0.000325281
Sox4	1.12453	0.000325281
Sox7	-2.24419	0.000325281
Sp110	-3.55203	0.000325281
Spag5	-6.39745	0.000325281
Sparc	3.60214	0.000325281
Spata13	1.3152	0.000325281
Spata24	-1.84247	0.000325281
Spats2l	1.83116	0.000325281
Spc24	-5.43322	0.000325281
Spc25	-3.74786	0.000325281
Spcs2	-0.909854	0.000325281
Spdl1	-2.72672	0.000325281
Sphk1	2.80002	0.000325281
Spidr	-1.767	0.000325281
Spop	1.02031	0.000325281
Spred1	-1.74949	0.000325281
Spred2	-1.15829	0.000325281
Spred3	-2.5448	0.000325281
Sprr1a	1.39388	0.000325281
Sprr2d	-6.8168	0.000325281
Sprr2f	-7.14659	0.000325281
Sprr2g	-4.25779	0.000325281
Sprr2h	-5.28122	0.000325281
Spry2	-1.86726	0.000325281
Spryd3	1.00988	0.000325281
Spsb1	1.66164	0.000325281
Sptbn2	2.59548	0.000325281
Sptlc3	2.54891	0.000325281
Sptssa	-1.8104	0.000325281
Sptssb	-1.11849	0.000325281
Sqle	-1.32745	0.000325281
Sqrdl	0.976593	0.000325281
Srgap1	2.31411	0.000325281
Srgap2	1.17686	0.000325281
Srgn	-2.79518	0.000325281
Srp19	-1.3582	0.000325281
Srp9	-1.06576	0.000325281
Srsf1	-0.96322	0.000325281
Srsf3	-1.08	0.000325281
Srsf7	-1.05294	0.000325281
Ssbp3	0.901951	0.000325281
Ssh3	1.10392	0.000325281
Ssr1	-1.25372	0.000325281
Ssr3	-1.15969	0.000325281
Ssr4	-1.43142	0.000325281
Ssrp1	-0.817912	0.000325281
St14	0.935475	0.000325281
St3gal1	-1.70718	0.000325281
St6gal1	1.01129	0.000325281
St6galnac2	-1.24318	0.000325281
Stard4	-2.65264	0.000325281
Stat5a	1.4544	0.000325281
Stc2	-4.44833	0.000325281
Stfa3	-5.9396	0.000325281
Stmn1	-1.38246	0.000325281
Stmn2	3.59012	0.000325281
Stom	-1.38925	0.000325281
Stra13	-1.13513	0.000325281
Sub1	-1.40945	0.000325281
Sugt1	-1.1122	0.000325281
Sumo1	-1.70521	0.000325281
Sumo2	-1.30134	0.000325281
Sun2	0.813154	0.000325281
Suv39h1	-1.392	0.000325281
Swap70	-1.01017	0.000325281
Syk	1.07842	0.000325281
Synpo	0.836768	0.000325281
Sytl1	1.28434	0.000325281
Sytl2	1.82855	0.000325281
Tacc3	-3.7747	0.000325281
Taok3	0.852779	0.000325281
Tapbp	1.01153	0.000325281
Tardbp	-0.988634	0.000325281
Tbc1d2	0.8744	0.000325281
Tbc1d20	0.930707	0.000325281
Tbca	-1.31057	0.000325281
Tbl2	-1.11918	0.000325281
Tbx3	0.982792	0.000325281
Tceal8	-1.24703	0.000325281
Tceb1	-1.70159	0.000325281
Tcf19	-3.08694	0.000325281
Tcf7	-1.48432	0.000325281
Tcf7l1	0.993982	0.000325281
Tcn2	1.02925	0.000325281
Tcp11l1	1.5661	0.000325281
Tec	2.82893	0.000325281
Tef	1.00951	0.000325281
Tenc1	1.15244	0.000325281
Tenm4	-1.7129	0.000325281
Tesk1	1.19607	0.000325281
Tfam	-1.13369	0.000325281
Tfdp1	-1.36575	0.000325281
Tfrc	-2.073	0.000325281
Tgfb2	1.45198	0.000325281
Tgfbi	-1.26634	0.000325281
Tgif1	0.905915	0.000325281
Tgm1	-2.55299	0.000325281
Tgm2	4.8211	0.000325281
Tgm5	4.60744	0.000325281
Thbs2	-2.45771	0.000325281
Thoc7	-0.858551	0.000325281
Thsd1	2.45902	0.000325281
Thsd7a	1.19157	0.000325281
Timeless	-2.71858	0.000325281
Timm8a1	-2.9012	0.000325281
Timm8b	-1.15797	0.000325281
Timp2	1.21758	0.000325281
Timp3	5.64172	0.000325281
Tinf2	-1.16194	0.000325281
Tiparp	-1.71449	0.000325281
Tipin	-2.30558	0.000325281
Tjp3	1.33716	0.000325281
Tk1	-5.46928	0.000325281
Tm4sf1	-1.13819	0.000325281
Tma7	-1.1486	0.000325281
Tmc6	0.882845	0.000325281
Tmcc2	1.68126	0.000325281
Tmco1	-0.930322	0.000325281
Tmed2	-0.993903	0.000325281
Tmed7	-1.12508	0.000325281
Tmem128	-1.24026	0.000325281
Tmem132a	0.850314	0.000325281
Tmem150c	-1.60728	0.000325281
Tmem158	1.19759	0.000325281
Tmem167	-1.39893	0.000325281
Tmem184a	1.24696	0.000325281
Tmem2	1.53882	0.000325281
Tmem256	-1.22637	0.000325281
Tmem258	-0.948849	0.000325281
Tmem41b	-1.08929	0.000325281
Tmem45a	-2.62015	0.000325281
Tmem64	1.26946	0.000325281
Tmem70	-1.07806	0.000325281
Tmem97	-2.12421	0.000325281
Tmem98	1.01379	0.000325281
Tmie	2.35385	0.000325281
Tmod3	-0.868573	0.000325281
Tmpo	-1.07601	0.000325281
Tmprss11bnl	-3.22468	0.000325281
Tmprss11g	-3.31911	0.000325281
Tmprss2	1.48805	0.000325281
Tmx1	-1.43003	0.000325281
Tnfaip8l1	-1.00395	0.000325281
Tnfrsf18	-3.30799	0.000325281
Tnfrsf19	4.52986	0.000325281
Tnfrsf22	-1.75639	0.000325281
Tnfrsf23	-2.44968	0.000325281
Tnfrsf4	-2.20347	0.000325281
Tnfsf13	-2.42835	0.000325281
Tnfsf9	-2.98059	0.000325281
Tnip3	-2.80784	0.000325281
Tnks1bp1	0.938503	0.000325281
Tnnt2	-2.04246	0.000325281
Tnrc18	0.985195	0.000325281
Tnrc6c	1.09295	0.000325281
Tns1	3.5638	0.000325281
Tns4	-1.50643	0.000325281
Tom1	1.50171	0.000325281
Tom1l2	1.15921	0.000325281
Tomm20	-1.22318	0.000325281
Tomm34	0.970554	0.000325281
Tomm5	-1.7289	0.000325281
Tomm7	-1.48795	0.000325281
Tomm70a	-1.17139	0.000325281
Top2a	-6.42967	0.000325281
Topbp1	-1.26479	0.000325281
Tpd52	-0.871691	0.000325281
Tpi1	-2.19124	0.000325281
Tppp	4.12214	0.000325281
Tpx2	-5.40088	0.000325281
Traf4	1.10036	0.000325281
Trafd1	0.911473	0.000325281
Traip	-2.95615	0.000325281
Tram1	-1.21478	0.000325281
Trappc6a	-0.98353	0.000325281
Trib2	-2.30598	0.000325281
Trim11	0.906513	0.000325281
Trim13	-1.16388	0.000325281
Trim16	0.892573	0.000325281
Trim2	1.41926	0.000325281
Trim27	-0.918864	0.000325281
Trim3	1.75665	0.000325281
Trim59	-1.08347	0.000325281
Trip13	-3.87401	0.000325281
Trmt6	-1.04627	0.000325281
Troap	-5.0729	0.000325281
Trp53inp1	1.64462	0.000325281
Trp53inp2	1.10518	0.000325281
Trp63	-1.64436	0.000325281
Tsc22d4	0.929786	0.000325281
Tspan17	1.36641	0.000325281
Tspan8	-0.84407	0.000325281
Tst	1.79006	0.000325281
Ttc28	2.82821	0.000325281
Ttc38	1.23993	0.000325281
Ttc39b	-1.12563	0.000325281
Ttk	-5.51894	0.000325281
Ttyh3	1.32133	0.000325281
Tuba1a	1.59609	0.000325281
Tuba1b	-1.5986	0.000325281
Tuba8	-1.54325	0.000325281
Tubb2b	1.14065	0.000325281
Tubb6	-1.14892	0.000325281
Tuft1	1.33935	0.000325281
Tusc3	-1.19349	0.000325281
Twist2	-2.19777	0.000325281
Txn1	-1.15515	0.000325281
Txndc17	-1.14556	0.000325281
Txnl1	-0.86516	0.000325281
Tyms	-2.27422	0.000325281
Uba2	-1.01398	0.000325281
Uba7	1.04899	0.000325281
Ubald1	1.32363	0.000325281
Ube2b	-1.08826	0.000325281
Ube2c	-6.95364	0.000325281
Ube2e1	-1.13888	0.000325281
Ube2s	-1.2275	0.000325281
Ube2t	-3.4921	0.000325281
Ube2v2	-1.27196	0.000325281
Uchl3	-1.39248	0.000325281
Uck2	-1.05778	0.000325281
Ucp2	1.08768	0.000325281
Ugdh	-0.937913	0.000325281
Ugt2b34	3.8206	0.000325281
Uhrf1	-4.62181	0.000325281
Umps	-1.19231	0.000325281
Unc13a	-4.96118	0.000325281
Unc5a	1.57587	0.000325281
Ung	-3.63624	0.000325281
Upk1a	3.10637	0.000325281
Upk1b	1.76535	0.000325281
Upk2	2.68012	0.000325281
Upk3a	3.84684	0.000325281
Upk3bl	2.09834	0.000325281
Upp1	-3.30417	0.000325281
Uqcc2	-1.05945	0.000325281
Uqcr11	-0.98956	0.000325281
Uqcrb	-1.29936	0.000325281
Uqcrh	-1.52773	0.000325281
Uqcrq	-1.06153	0.000325281
Usmg5	-2.19649	0.000325281
Usp18	0.961512	0.000325281
Usp20	1.11501	0.000325281
Usp43	2.46468	0.000325281
Vamp2	1.10763	0.000325281
Vav2	1.91961	0.000325281
Vbp1	-1.21945	0.000325281
Vegfa	-3.7525	0.000325281
Vill	2.05546	0.000325281
Vldlr	-2.66881	0.000325281
Vmac	1.3515	0.000325281
Vps13c	1.10621	0.000325281
Vps13d	1.0062	0.000325281
Vps18	1.26005	0.000325281
Vps29	-0.932687	0.000325281
Vps37c	0.988743	0.000325281
Vps52	0.817199	0.000325281
Vps72	0.880138	0.000325281
Vsig10	0.906814	0.000325281
Vwa5a	1.33503	0.000325281
Wbscr17	7.30401	0.000325281
Wdhd1	-3.12614	0.000325281
Wdr36	-1.28278	0.000325281
Wdr6	1.61805	0.000325281
Wdr81	1.31341	0.000325281
Wdtc1	1.19829	0.000325281
Wfs1	1.09134	0.000325281
Wnk4	3.6194	0.000325281
Wnt4	1.11347	0.000325281
Wnt7a	2.93309	0.000325281
Wnt7b	0.887713	0.000325281
Wnt9a	1.66309	0.000325281
Wwc1	0.921069	0.000325281
Xpc	1.03807	0.000325281
Xpo1	-1.029	0.000325281
Yipf1	0.913612	0.000325281
Yipf5	-0.940085	0.000325281
Ypel2	1.35032	0.000325281
Ypel3	1.01	0.000325281
Zbtb42	1.67232	0.000325281
Zbtb7c	2.69609	0.000325281
Zc3h12a	-1.22542	0.000325281
Zdhhc14	3.07183	0.000325281
Zer1	0.914191	0.000325281
Zfp282	0.904422	0.000325281
Zfp319	1.07427	0.000325281
Zfp358	1.18819	0.000325281
Zfp36	1.67369	0.000325281
Zfp362	1.16505	0.000325281
Zfp367	-2.39202	0.000325281
Zfp36l1	1.08483	0.000325281
Zfp523	0.923431	0.000325281
Zfp553	1.1436	0.000325281
Zfp599	2.1894	0.000325281
Zfp629	1.28458	0.000325281
Zfp646	0.936897	0.000325281
Zfp651	2.06081	0.000325281
Zfp704	1.09066	0.000325281
Zfp710	0.866141	0.000325281
Zfp809	1.09171	0.000325281
Zfpm1	1.24361	0.000325281
Zfyve1	1.11372	0.000325281
Zfyve26	1.1685	0.000325281
Zmat5	1.01117	0.000325281
Zmiz2	1.1566	0.000325281
Zscan2	2.11531	0.000325281
Zswim8	0.984661	0.000325281
Zwilch	-3.13706	0.000325281
2310061I04Rik	1.06491	0.000609514
Ada	-1.67361	0.000609514
Aknad1	-2.33304	0.000609514
Aldh1l1	-1.31702	0.000609514
Ano1	0.833341	0.000609514
Anxa11	0.820997	0.000609514
Aqp3	-0.986432	0.000609514
Atp6v0a1	0.87007	0.000609514
Atxn10	0.848706	0.000609514
B4galt5	1.21187	0.000609514
Bcl2l14	1.2486	0.000609514
Blvrb	-0.930242	0.000609514
Bsdc1	0.869253	0.000609514
Bsg	-1.05201	0.000609514
Cald1	1.08782	0.000609514
Ccnc	-1.56854	0.000609514
Cd80	-1.41669	0.000609514
Cdc42bpg	0.893295	0.000609514
Cdca4	-0.875684	0.000609514
Cdk2	-0.94594	0.000609514
Cmpk1	-0.842694	0.000609514
Cnppd1	0.893809	0.000609514
Dimt1	-1.11614	0.000609514
Dnajb5	1.22471	0.000609514
Eml4	-0.949356	0.000609514
Emp2	-0.955002	0.000609514
Enpp4	1.03075	0.000609514
Erbb2ip	0.848267	0.000609514
Fam214a	1.0162	0.000609514
Fhod1	0.956933	0.000609514
Fhod3	1.80923	0.000609514
Flcn	0.935639	0.000609514
Fzd7	0.864762	0.000609514
Gm14446	2.00973	0.000609514
Gnpda1	1.10733	0.000609514
Golt1b	-0.931497	0.000609514
Gstp2	-1.17258	0.000609514
Havcr2	-5.17454	0.000609514
Herc2	0.873247	0.000609514
Htra1	1.1609	0.000609514
Iqsec1	0.861949	0.000609514
Itgb3bp	-2.1474	0.000609514
Kank3	1.18922	0.000609514
Katnbl1	-1.11657	0.000609514
Kif4	-6.24398	0.000609514
Letmd1	1.08383	0.000609514
Ltb4r1	-2.19915	0.000609514
Ly6g6e	1.52543	0.000609514
Map2k6	-1.34393	0.000609514
Mpp6	-1.19262	0.000609514
Mrpl35	-1.20973	0.000609514
Mrpl42	-0.917992	0.000609514
Mrps18c	-1.1335	0.000609514
Mvp	0.835889	0.000609514
Nat6	0.799696	0.000609514
Nckipsd	0.948295	0.000609514
Nmral1	-1.15302	0.000609514
Npdc1	0.824779	0.000609514
Nsa2	-0.795676	0.000609514
Nt5dc3	-0.941436	0.000609514
Pacs2	0.776872	0.000609514
Pde2a	1.91063	0.000609514
Plekhm3	1.07164	0.000609514
Ppia	-1.20382	0.000609514
Ppid	-1.00274	0.000609514
Prdx3	-0.833053	0.000609514
Prss12	-1.21841	0.000609514
Psme1	0.760675	0.000609514
Ptms	0.838201	0.000609514
Ptpn6	0.879001	0.000609514
Rab11fip3	0.882112	0.000609514
Raet1e	-1.75567	0.000609514
Rbm38	1.34092	0.000609514
Reep4	-0.864053	0.000609514
Rhob	0.854934	0.000609514
Rmnd5a	0.805439	0.000609514
Rpa1	-0.857644	0.000609514
Rpl32	-1.01087	0.000609514
Rsl24d1	-0.856137	0.000609514
Scin	-0.974976	0.000609514
Sdcbp	-0.848598	0.000609514
Sdf2	-0.836385	0.000609514
Sec11c	-0.933814	0.000609514
Sh3glb2	0.844248	0.000609514
Slc30a9	-0.835335	0.000609514
Slc40a1	1.19552	0.000609514
Slc9a9	-1.40402	0.000609514
Slco3a1	1.34701	0.000609514
Snrpa1	-0.962496	0.000609514
Sox9	0.883979	0.000609514
Srsf2	-0.79241	0.000609514
St5	0.851353	0.000609514
Syne2	0.84565	0.000609514
Taf9	-0.920431	0.000609514
Tmem107	-1.45846	0.000609514
Trappc9	0.906733	0.000609514
Tubb2a	0.874406	0.000609514
Uaca	-0.905223	0.000609514
Ubl7	0.885728	0.000609514
Unc13b	0.855122	0.000609514
Unk	1.00104	0.000609514
Uqcr10	-0.78872	0.000609514
Wbp2	0.853004	0.000609514
Zfp574	0.923847	0.000609514
Zfp608	0.980826	0.000609514
Zfp827	0.975087	0.000609514
Zfpl1	0.823619	0.000609514
Zfyve27	0.815275	0.000609514
Abca3	0.922145	0.00086408
Alg13	-1.90041	0.00086408
Alpk1	1.24802	0.00086408
Anapc10	-1.1693	0.00086408
Ankrd6	-1.44755	0.00086408
Ano9	-1.38626	0.00086408
Anxa6	0.914229	0.00086408
Arhgap29	1.00018	0.00086408
Arhgap5	0.85601	0.00086408
Atp2c2	0.757897	0.00086408
Atp5j	-0.841883	0.00086408
Atp6v0b	-0.763471	0.00086408
Ccdc115	-0.986699	0.00086408
Ccdc129	2.12743	0.00086408
Cd53	-5.71404	0.00086408
Cep57l1	-1.6837	0.00086408
Cinp	-1.00255	0.00086408
Cish	1.20004	0.00086408
Cndp2	0.893108	0.00086408
Cnnm4	0.912763	0.00086408
Cryz	-1.17281	0.00086408
Cyr61	0.893793	0.00086408
Ddx11	-1.12905	0.00086408
Eps8l2	0.755309	0.00086408
Esrp2	0.807673	0.00086408
Fiz1	0.824062	0.00086408
Gatsl3	-1.00361	0.00086408
Glo1	-0.863764	0.00086408
Gpr25	2.1031	0.00086408
Gsg2	-4.60726	0.00086408
Gtpbp1	0.779518	0.00086408
Hmgn2	-0.801204	0.00086408
Hpgd	2.5773	0.00086408
Hs6st2	1.1713	0.00086408
Hsp90b1	-0.815585	0.00086408
Irgm1	0.905166	0.00086408
Kansl3	0.768251	0.00086408
Kazn	0.894519	0.00086408
Krt1	2.04652	0.00086408
Lime1	1.13586	0.00086408
Lrp11	-1.10982	0.00086408
Mad2l2	0.996764	0.00086408
Map3k14	1.06009	0.00086408
Mbip	-1.23425	0.00086408
Mcph1	-1.24444	0.00086408
Mex3d	0.812711	0.00086408
Mgrn1	1.2471	0.00086408
Mllt6	0.769946	0.00086408
Mnt	0.817308	0.00086408
Mon1b	0.840028	0.00086408
Mospd3	0.923551	0.00086408
Mrps22	-1.17336	0.00086408
Msx2	0.792314	0.00086408
Mutyh	-1.8297	0.00086408
Myl12b	0.882763	0.00086408
Ndufv3	-0.872013	0.00086408
Nek6	-1.39978	0.00086408
Nme1	-0.833267	0.00086408
Nxt1	-1.0379	0.00086408
Oas1a	-1.68578	0.00086408
Oip5	-4.08999	0.00086408
Pask	-1.32788	0.00086408
Pcgf2	0.830836	0.00086408
Pdpn	-0.996716	0.00086408
Pkmyt1	-1.78886	0.00086408
Plcg1	0.775905	0.00086408
Plekhg5	0.99693	0.00086408
Plekhh1	1.22153	0.00086408
Prrc2b	0.842464	0.00086408
Prss27	0.883291	0.00086408
Psma6	-0.781884	0.00086408
Psmg4	-1.43515	0.00086408
Pus7	-1.06447	0.00086408
Rab11fip1	0.791495	0.00086408
Rab11fip2	1.33608	0.00086408
Rab3ip	0.906666	0.00086408
Rasgef1b	-1.42575	0.00086408
Rbm4b	1.36061	0.00086408
Ripk4	0.798769	0.00086408
Rpl12	-1.16122	0.00086408
Rtel1	-1.11822	0.00086408
Sapcd2	-6.27306	0.00086408
Sgsm2	0.820654	0.00086408
Six5	1.00318	0.00086408
Snrnp25	-1.5359	0.00086408
Srm	-0.871459	0.00086408
Ssna1	-0.917117	0.00086408
Tgfbrap1	0.847571	0.00086408
Tpst1	-0.856416	0.00086408
Trib1	0.897104	0.00086408
Ttc36	1.31679	0.00086408
Ttll10	1.27579	0.00086408
Tuba1c	-0.859023	0.00086408
Ubald2	-1.36505	0.00086408
Uhrf2	-0.894023	0.00086408
Usp11	1.75636	0.00086408
Vamp3	-0.850043	0.00086408
Vamp5	0.832905	0.00086408
Vmp1	-0.780064	0.00086408
Vps11	0.893311	0.00086408
Wdr54	-2.56979	0.00086408
Wdr62	-1.56001	0.00086408
Wfdc2	-1.11948	0.00086408
Wipf2	0.838746	0.00086408
Wwc2	0.818618	0.00086408
Zfand6	-0.875988	0.00086408
Zfp46	0.995471	0.00086408
Zfp784	1.4246	0.00086408
Zfp865	1.00698	0.00086408
1700066B19Rik	-1.44282	0.00111312
[truncated: 2,123 more rows]
