# Supplementary material for: Urothelial organoids originating from Cd49fhigh mouse stem cells display Notch-dependent differentiation capacity
Source: Nat Commun. 2019 Sep 27;10:4407. doi: 10.1038/s41467-019-12307-1 (PMC6764959; doi:10.1038/s41467-019-12307-1)
Supplement: Supplementary file 3 — Supplementary Data 2_new [file 41467_2019_12307_MOESM3_ESM.xlsx]

## Sheet: NMU-o-P_markers
Basal_proliferative_cluster_markers						Basal_cluster_markers						Intermediate_low_cluster_markers						Intermediate_high_cluster_markers
Gene	p_val	avg_logFC	pct.1	pct.2	p_val_adj	Gene	p_val	avg_logFC	pct.1	pct.2	p_val_adj	Gene	p_val	avg_logFC	pct.1	pct.2	p_val_adj	Gene	p_val	avg_logFC	pct.1	pct.2	p_val_adj
Top2a	0	2.03697	0.789	0.021	0	Krt14	0	1.48504	0.987	0.514	0	Fth1	5.73846e-162	-0.738217	0.966	0.994	1.04428e-157	Psca	0	3.2101	0.856	0.169	0
Ube2c	0	1.92334	0.738	0.032	0	Tmem176b	0	0.984849	0.655	0.257	0	Krt7	1.36648e-147	-0.620407	0.835	0.955	2.48671e-143	Sprr1a	0	2.3147	0.775	0.125	0
Cenpf	0	1.86496	0.707	0.008	0	Npm1	0	0.513122	0.998	0.985	0	Dapl1	4.77513e-136	0.697206	0.669	0.351	8.68977e-132	Arg1	0	1.91768	0.642	0.05	0
Stmn1	0	1.70395	0.809	0.055	0	mt-Co1	0	-0.398605	1	1	0	S100a6	3.49187e-108	-0.388736	0.977	0.999	6.35451e-104	Gsto1	0	1.85512	1	0.902	0
Cenpa	0	1.52759	0.709	0.031	0	S100a11	0	-0.731312	0.962	0.996	0	Psca	3.27797e-103	-2.40726	0.199	0.475	5.96525e-99	Mal	0	1.72001	0.627	0.039	0
Prc1	0	1.45973	0.641	0.036	0	Sat1	0	-0.961896	0.644	0.915	0	Fxyd4	3.06458e-97	-0.91892	0.295	0.571	5.57693e-93	Flg	0	1.58345	0.443	0.029	0
Mki67	0	1.4239	0.692	0.02	0	1810037I17Rik	0	-1.03242	0.533	0.873	0	Sprr1a	3.92959e-95	-1.63202	0.143	0.417	7.15107e-91	Krt6a	0	1.49659	0.866	0.284	0
Cks2	0	1.41257	0.718	0.08	0	Ly6d	0	-1.04918	0.925	0.994	0	Egln3	3.48639e-92	-0.683735	0.265	0.56	6.34453e-88	Nupr1	0	1.47429	0.93	0.45	0
Cdk1	0	1.37114	0.621	0.013	0	Sptssb	0	-1.19188	0.022	0.49	0	mt-Atp6	5.86873e-92	0.255355	1	0.997	1.06799e-87	Csta1	0	1.3913	0.868	0.245	0
Nusap1	0	1.36805	0.598	0.003	0	Anxa1	0	-1.40094	0.379	0.855	0	Actg1	2.81752e-90	-0.399851	0.933	0.976	5.12733e-86	Hopx	0	1.33299	0.538	0.067	0
Cdc20	0	1.3618	0.584	0.006	0	Krt6a	0	-1.461	0.18	0.686	0	Fam213a	5.75219e-87	-0.731305	0.236	0.514	1.04678e-82	Pdzk1ip1	0	1.29764	0.587	0.035	0
Birc5	0	1.3169	0.627	0.004	0	Krt19	0	-1.48567	0.669	0.95	0	Aldoa	1.25063e-86	-0.445543	0.919	0.955	2.2759e-82	Anxa1	0	1.29276	0.949	0.518	0
Hist1h1b	0	1.30685	0.493	0.013	0	Csta1	0	-1.49849	0.123	0.683	0	Mal	1.55174e-84	-1.08205	0.053	0.304	2.82385e-80	Cbr2	0	1.28392	0.983	0.807	0
Hmmr	0	1.19682	0.55	0.002	0	Gsta4	0	-1.52865	0.686	0.978	0	Eef2	4.78965e-72	0.269517	0.999	0.988	8.71621e-68	Krt19	0	1.26073	0.998	0.756	0
Ccnb2	0	1.15092	0.49	0.005	0	Gsto1	0	-1.66128	0.869	0.979	0	Sprr2a3	1.27829e-70	-0.782479	0.312	0.549	2.32624e-66	Nccrp1	0	1.24786	0.493	0.018	0
Cdca8	0	1.14881	0.578	0.02	0	Psca	0	-2.80928	0.143	0.585	0	Ly6a	3.07641e-69	-0.530685	0.56	0.76	5.59845e-65	1810037I17Rik	0	1.23811	0.98	0.61	0
Cenpe	0	1.12454	0.521	0.004	0	Col17a1	3.8927e-303	0.926328	0.715	0.366	7.08394e-299	Tubb5	1.40999e-64	-0.538234	0.529	0.731	2.5659e-60	Fxyd4	0	1.198	0.852	0.323	0
Cks1b	0	1.11647	0.647	0.053	0	Tmem176a	1.87195e-294	0.970899	0.658	0.281	3.40658e-290	Arg1	2.52898e-64	-1.13032	0.095	0.309	4.60224e-60	Crnn	0	1.16201	0.473	0.025	0
Ccnb1	0	1.10897	0.49	0.003	0	S100a14	2.44612e-288	-0.763953	0.781	0.949	4.45144e-284	Atp1b3	6.06771e-63	0.480757	0.618	0.429	1.1042e-58	Gsta4	0	1.14853	0.994	0.796	0
Smc2	0	1.03175	0.519	0.018	0	Hsp90ab1	6.35083e-287	0.390667	1	0.996	1.15572e-282	Ftl1	1.72335e-62	-0.358069	0.906	0.959	3.13616e-58	Mal2	0	1.07791	0.579	0.068	0
Pclaf	0	0.997755	0.487	0.011	0	Hspa8	2.55125e-286	0.672628	0.911	0.742	4.64276e-282	Ero1l	3.75537e-62	-0.840993	0.24	0.463	6.83402e-58	Sat1	0	1.03791	0.989	0.712	0
Tpx2	0	0.954014	0.459	0.008	0	Btg1	9.55795e-278	-0.567088	0.929	0.989	1.73936e-273	Pdzk1ip1	1.68231e-61	-0.689557	0.071	0.278	3.06147e-57	Ly6d	0	1.03665	0.999	0.95	0
Ckap2	0	0.938649	0.442	0.005	0	Arg1	2.70007e-273	-1.59884	0.022	0.412	4.91358e-269	Pdcd4	4.13508e-61	0.381785	0.842	0.712	7.52501e-57	Sptssb	0	0.993358	0.63	0.133	0
Ckap2l	0	0.90112	0.456	0.007	0	Prdx5	7.83531e-267	-0.786504	0.41	0.8	1.42587e-262	mt-Nd3	2.46515e-60	0.305513	0.973	0.863	4.48608e-56	Tacstd2	0	0.963922	0.94	0.501	0
Kif23	0	0.878117	0.453	0.014	0	S100a16	1.70304e-266	-0.757995	0.539	0.868	3.09919e-262	Defb1	1.03349e-56	-0.493584	0.096	0.308	1.88075e-52	Fth1	0	0.945326	0.999	0.983	0
Cdca3	0	0.863249	0.422	0.01	0	mt-Co2	2.15007e-264	-0.364349	0.998	1	3.9127e-260	Krt14	4.39117e-54	-0.683466	0.606	0.716	7.99105e-50	Tmem45b	0	0.944863	0.476	0.028	0
Kif20b	0	0.849116	0.419	0.006	0	Rab25	5.57072e-262	-0.78395	0.311	0.748	1.01376e-257	S100a10	8.08309e-52	-0.501321	0.359	0.571	1.47096e-47	Aqp4	0	0.936561	0.577	0.107	0
Cdkn3	0	0.836337	0.376	0.005	0	Sprr1a	4.83301e-260	-1.86457	0.112	0.512	8.79512e-256	Pgam1	3.04307e-51	-0.367179	0.669	0.806	5.53779e-47	S100a14	0	0.921277	0.992	0.824	0
Racgap1	0	0.811524	0.402	0.005	0	Nupr1	1.87477e-257	-1.22478	0.392	0.765	3.4117e-253	Ndrg1	3.17038e-51	-0.577278	0.088	0.28	5.76945e-47	4833423E24Rik	0	0.909085	0.558	0.084	0
Ccna2	0	0.753007	0.365	0.001	0	4833423E24Rik	4.80012e-256	-0.850426	0.021	0.399	8.73527e-252	Hspb1	3.65959e-51	0.302481	0.952	0.895	6.65973e-47	Lgals3	0	0.895819	0.986	0.734	0
Anln	0	0.742832	0.348	0.004	0	Aqp4	1.15864e-250	-0.934898	0.038	0.423	2.10849e-246	Gapdh	7.05256e-50	-0.386713	0.797	0.874	1.28343e-45	Alcam	0	0.866545	0.615	0.142	0
Sgo1	0	0.704602	0.362	0.003	0	Cbr2	2.42871e-249	-1.10428	0.771	0.932	4.41976e-245	Pgk1	4.81362e-49	-0.339771	0.878	0.919	8.75983e-45	Cysrt1	0	0.85526	0.633	0.149	0
Sgo2a	0	0.690566	0.342	0.006	0	Pdzk1ip1	8.70981e-246	-1.00566	0.013	0.371	1.58501e-241	Neat1	2.25014e-48	-0.510268	0.776	0.858	4.0948e-44	Prdx5	0	0.837118	0.921	0.499	0
Mis18bp1	0	0.660874	0.325	0.008	0	Alcam	1.44644e-245	-0.859473	0.068	0.463	2.63224e-241	Igfbp3	2.98961e-48	-0.534809	0.159	0.36	5.44049e-44	Cldn7	0	0.826255	0.564	0.104	0
Aurkb	0	0.638862	0.313	0.003	0	Mt1	5.40903e-242	0.863327	0.787	0.493	9.84335e-238	Ptges	1.63726e-47	-0.453185	0.164	0.368	2.97949e-43	Lypd3	0	0.806086	0.557	0.108	0
Aspm	0	0.584961	0.271	0.001	0	Tacstd2	3.73224e-241	-0.810965	0.427	0.802	6.79194e-237	2200002D01Rik	2.24322e-45	-0.410556	0.625	0.73	4.08221e-41	2200002D01Rik	0	0.75115	0.921	0.587	0
Cit	0	0.568183	0.271	0.003	0	Mal	1.52585e-240	-1.33829	0.028	0.389	2.77673e-236	Hopx	2.42964e-45	-0.736472	0.097	0.274	4.42146e-41	S100a16	0	0.748615	0.942	0.63	0
Knl1	0	0.568132	0.271	0.002	0	Rpl12	2.29212e-238	0.290797	1	0.999	4.1712e-234	Wfdc2	2.68803e-43	0.307587	0.974	0.949	4.89168e-39	Ttc36	0	0.741164	0.405	0.031	0
Pimreg	0	0.552549	0.274	0.002	0	Gabrp	6.20614e-233	-0.795443	0.014	0.36	1.12939e-228	Pkm	8.24679e-43	-0.295231	0.77	0.871	1.50075e-38	S100a11	0	0.657647	0.999	0.975	0
Aurka	0	0.505038	0.256	0.001	0	Lypd3	1.13486e-230	-0.774634	0.043	0.41	2.06522e-226	Ldha	1.18509e-41	-0.315603	0.771	0.853	2.15663e-37	Gng5	0	0.64757	0.976	0.787	0
Plk1	1.35924e-295	0.549846	0.265	0.004	2.47354e-291	Krt13	3.35889e-227	-1.78044	0.079	0.441	6.11252e-223	Anxa2	2.10281e-41	-0.385024	0.562	0.717	3.82669e-37	mt-Co1	0	0.430108	1	1	0
Kif20a	2.66682e-293	0.569641	0.251	0.003	4.85309e-289	Cysrt1	4.85486e-227	-0.797308	0.085	0.471	8.83488e-223	Meis2	7.06161e-40	0.292457	0.82	0.712	1.28507e-35	Eef1a1	0	-0.283385	1	1	0
Hmgb2	1.17174e-284	1.84156	0.946	0.239	2.13233e-280	Cldn7	2.35022e-226	-0.776983	0.045	0.408	4.27693e-222	1810037I17Rik	1.07592e-38	-0.54624	0.717	0.751	1.95795e-34	Rpl13	0	-0.306468	1	1	0
Dlgap5	1.95542e-278	0.49618	0.251	0.004	3.55847e-274	Mt2	6.07726e-221	0.834483	0.614	0.272	1.10594e-216	Anxa3	5.96795e-38	-0.343778	0.44	0.625	1.08605e-33	Rps9	0	-0.363644	0.998	1	0
Tacc3	6.50023e-275	0.610859	0.308	0.009	1.18291e-270	Mal2	4.17382e-220	-0.85331	0.037	0.385	7.59551e-216	Mal2	2.12663e-36	-0.474427	0.124	0.286	3.87004e-32	Rpl3	0	-0.365087	0.998	1	0
Bub1b	2.35041e-272	0.59491	0.291	0.007	4.27727e-268	Phlda1	2.27918e-216	-0.800757	0.139	0.532	4.14765e-212	Txndc17	2.15839e-36	-0.336038	0.663	0.794	3.92785e-32	Rpsa	0	-0.371055	0.999	1	0
Spc25	9.82245e-263	0.519327	0.282	0.007	1.78749e-258	Dst	4.71159e-214	0.751464	0.659	0.359	8.57415e-210	Ctsh	5.9767e-36	-0.438583	0.305	0.479	1.08764e-31	Rack1	0	-0.377672	0.996	1	0
Spc24	2.68305e-239	0.526294	0.262	0.007	4.88262e-235	Tspan8	6.70442e-209	-0.727518	0.047	0.393	1.22007e-204	Jag1	5.34564e-35	0.355588	0.297	0.167	9.72799e-31	Rpl12	0	-0.440169	0.998	1	0
Fbxo5	6.01981e-233	0.574722	0.254	0.007	1.09549e-228	Hmgn1	4.7002e-202	0.599938	0.832	0.66	8.55343e-198	Cd81	7.41122e-35	-0.3535	0.319	0.502	1.34869e-30	Hsp90ab1	0	-0.449749	0.996	0.999	0
Cdca2	2.35554e-232	0.494551	0.276	0.009	4.28662e-228	Dapl1	8.4343e-201	-0.870013	0.184	0.559	1.53487e-196	Lgals3	1.84329e-33	-0.413599	0.825	0.825	3.35442e-29	Npm1	0	-0.649956	0.977	0.997	0
Lockd	1.41847e-231	0.704302	0.33	0.016	2.58133e-227	Gm16136	1.83549e-198	-0.66794	0.127	0.509	3.34023e-194	Cbr2	4.00492e-33	-0.555087	0.857	0.874	7.28815e-29	Krt14	0	-1.91048	0.394	0.863	0
Knstrn	9.41557e-229	1.00862	0.556	0.062	1.71344e-224	Anxa8	5.21262e-197	-0.69	0.26	0.654	9.48593e-193	App	7.77171e-33	-0.308172	0.483	0.649	1.4143e-28	Gabrp	4.25304e-304	0.755316	0.485	0.083	7.73968e-300
Incenp	4.32564e-226	0.605819	0.305	0.013	7.8718e-222	S100a10	3.36266e-189	0.675511	0.691	0.427	6.11937e-185	Bnip3	8.61887e-33	-0.387396	0.218	0.388	1.56846e-28	Krt13	2.35665e-292	1.60509	0.562	0.158	4.28863e-288
Cenpw	8.11501e-218	0.685349	0.399	0.029	1.47677e-213	Nccrp1	6.90863e-189	-0.922054	0.011	0.299	1.25723e-184	Hcfc1r1	1.46167e-32	-0.298847	0.433	0.607	2.65994e-28	Hspa8	2.82096e-289	-0.808255	0.696	0.868	5.13358e-285
Arhgap11a	8.80481e-188	0.511332	0.254	0.011	1.6023e-183	Tmem45b	1.185e-187	-0.710023	0.011	0.3	2.15645e-183	Gsto1	3.18849e-32	-0.923426	0.955	0.933	5.80242e-28	Mt1	1.16115e-286	-1.13591	0.395	0.724	2.11307e-282
Dbf4	1.06077e-182	0.742832	0.387	0.035	1.93038e-178	Krt4	5.14543e-187	-1.15769	0.117	0.456	9.36365e-183	Pttg1ip	1.04849e-31	-0.35321	0.149	0.31	1.90805e-27	Rab25	6.83e-280	0.689464	0.86	0.425	1.24292e-275
Mad2l1	2.41266e-182	0.509432	0.279	0.015	4.39056e-178	Crnn	5.60872e-184	-0.876453	0.012	0.295	1.02067e-179	Tspo	1.52828e-31	-0.285416	0.616	0.766	2.78117e-27	Rps6	4.18078e-276	-0.372341	0.995	1	7.60818e-272
H2afx	1.72883e-179	0.957008	0.487	0.063	3.14613e-175	Hopx	5.61247e-182	-1.02299	0.047	0.354	1.02136e-177	Ctsl	2.27242e-31	-0.344765	0.623	0.74	4.13535e-27	Gdpd1	2.79573e-272	0.627319	0.354	0.034	5.08767e-268
Smc4	7.02429e-168	1.12831	0.675	0.145	1.27828e-163	Hspe1	2.23774e-181	0.551117	0.843	0.685	4.07225e-177	Cadm1	5.02106e-31	-0.32299	0.12	0.269	9.13733e-27	Gltp	8.68679e-272	0.737835	0.76	0.312	1.58082e-267
Tuba1b	6.43771e-157	1.21366	0.789	0.233	1.17153e-152	Gpnmb	9.1305e-177	0.806241	0.373	0.104	1.66157e-172	Itgb4	5.07103e-31	-0.367161	0.11	0.251	9.22826e-27	Mt2	5.7725e-271	-1.17612	0.149	0.546	1.05048e-266
Ptma	9.36718e-154	0.905174	1	0.982	1.70464e-149	Txndc17	9.86296e-174	0.577383	0.826	0.73	1.79486e-169	Plet1	5.14183e-31	-0.453156	0.188	0.345	9.3571e-27	Rps15a	1.62081e-268	-0.284582	0.998	1	2.94955e-264
Tubb5	1.98837e-141	1.19659	0.963	0.674	3.61843e-137	Krt18	3.07495e-173	-0.602971	0.452	0.784	5.59579e-169	Clta	1.53844e-30	-0.250073	0.718	0.833	2.79965e-26	Mien1	2.6395e-268	0.765383	0.664	0.226	4.80336e-264
Ube2s	1.17318e-139	1.1319	0.744	0.219	2.13495e-135	Ttc36	5.45002e-172	-0.606756	0.004	0.266	9.91795e-168	Tpi1	1.84336e-29	-0.28371	0.57	0.709	3.35455e-25	Rps16	1.58083e-267	-0.271689	1	1	2.87679e-263
Cenpm	1.6304e-129	0.484191	0.274	0.024	2.967e-125	Gltp	4.25054e-171	-0.654559	0.247	0.614	7.73513e-167	Notch1	6.44771e-29	0.355065	0.43	0.296	1.17336e-24	Krt4	1.27227e-266	1.18564	0.581	0.183	2.31528e-262
Tubb4b	3.35667e-122	1.31276	0.917	0.512	6.10847e-118	Sdc1	1.39645e-170	-0.549953	0.604	0.876	2.54125e-166	Actb	2.2913e-28	-0.294365	0.761	0.836	4.16971e-24	Rpl6	1.24532e-257	-0.271433	1	1	2.26624e-253
H2afz	1.66203e-116	0.991812	0.966	0.681	3.02457e-112	Gng5	3.02864e-170	-0.50435	0.752	0.919	5.51151e-166	Mast4	2.7362e-28	0.294587	0.522	0.396	4.97935e-24	Rps8	1.82098e-255	-0.263222	1	1	3.31382e-251
Ncapg2	5.20587e-108	0.462171	0.265	0.027	9.47364e-104	Bcam	1.04165e-168	0.694077	0.369	0.107	1.8956e-164	Ktn1	1.83397e-27	-0.313013	0.616	0.75	3.33746e-23	Tmem176b	2.01318e-253	-1.07858	0.168	0.544	3.66359e-249
Jpt1	4.1454e-103	0.931478	0.632	0.191	7.54379e-99	Flg	9.01403e-168	-1.25284	0.015	0.279	1.64037e-163	Pdgfa	5.39068e-27	-0.359731	0.17	0.312	9.80996e-23	Clic3	6.65963e-245	0.594605	0.313	0.027	1.21192e-240
Ccdc34	1.4003e-101	0.907983	0.726	0.252	2.54826e-97	Lgals3	5.25457e-167	-0.614524	0.7	0.902	9.56226e-163	Tmem176b	9.46716e-27	-0.442041	0.305	0.435	1.72283e-22	Hspe1	1.98441e-243	-0.724761	0.618	0.816	3.61124e-239
Lmnb1	5.08821e-98	0.560372	0.339	0.052	9.25952e-94	Tubb4b	8.57437e-167	-0.743934	0.319	0.664	1.56036e-162	Tmem176a	1.2658e-26	-0.44106	0.32	0.451	2.3035e-22	Tspan8	2.44124e-243	0.6691	0.506	0.123	4.44258e-239
Rad21	1.38005e-97	0.732881	0.521	0.124	2.51142e-93	Oit1	7.12364e-162	-0.552685	0.041	0.327	1.29636e-157	Ivl	1.99818e-26	-0.354788	0.151	0.293	3.63629e-22	mt-Co2	1.74182e-239	0.337996	1	0.999	3.16976e-235
Dut	2.21561e-91	0.675323	0.368	0.066	4.03196e-87	Sfn	3.5483e-159	-0.564653	0.569	0.841	6.4572e-155	Bsg	1.38227e-25	-0.290692	0.746	0.814	2.51546e-21	Tmem176a	1.43883e-238	-1.05258	0.197	0.553	2.61838e-234
Arl6ip1	3.15423e-90	1.26764	0.764	0.352	5.74007e-86	Rps2	6.34695e-159	0.315331	0.996	0.98	1.15502e-154	Higd1a	2.34842e-25	-0.338879	0.304	0.459	4.27366e-21	Col17a1	1.424e-234	-0.959987	0.287	0.618	2.5914e-230
H2afv	1.84878e-88	0.913229	0.775	0.354	3.3644e-84	Fabp5	1.0949e-156	-1.15431	0.298	0.615	1.99249e-152	Serpinb6a	2.76017e-25	-0.275982	0.358	0.52	5.02296e-21	Rps3	3.72281e-233	-0.294113	0.998	1	6.77476e-229
Tubb6	1.06468e-79	0.522316	0.322	0.057	1.9375e-75	Itgb4	2.46265e-156	0.669522	0.38	0.125	4.48153e-152	Slc2a1	3.30353e-25	-0.332894	0.137	0.271	6.01176e-21	AC168977.1	5.0031e-232	0.615031	0.33	0.039	9.10463e-228
Nucks1	6.38517e-76	0.797227	0.761	0.354	1.16197e-71	Rhov	4.56078e-154	-0.537311	0.019	0.272	8.2997e-150	Ybx3	3.69611e-23	-0.260304	0.626	0.718	6.72619e-19	Rpl8	4.03176e-230	-0.296819	0.998	1	7.337e-226
Tuba1c	3.17727e-73	0.852741	0.587	0.214	5.78199e-69	Rps6	1.93442e-152	0.25878	1	0.997	3.52026e-148	Wls	4.22123e-23	-0.27467	0.395	0.548	7.6818e-19	Gsta1	1.09809e-228	0.619351	0.283	0.022	1.99831e-224
Ptms	7.05605e-73	0.818419	0.744	0.335	1.28406e-68	Ctsl	1.81782e-149	0.570432	0.791	0.67	3.30807e-145	Elf3	5.60235e-23	-0.342722	0.324	0.464	1.01952e-18	Rps2	2.45603e-227	-0.405581	0.97	0.995	4.46948e-223
Mcm7	1.12915e-71	0.657851	0.396	0.094	2.05483e-67	Krt8	4.24091e-145	-0.63798	0.158	0.475	7.71761e-141	Myl12a	6.2913e-23	-0.256109	0.373	0.531	1.14489e-18	Spint2	6.61871e-227	0.632783	0.873	0.528	1.20447e-222
Calm2	1.65295e-71	0.823654	0.815	0.481	3.00804e-67	Ptma	8.9916e-143	0.318607	0.993	0.977	1.63629e-138	Slc39a6	8.64579e-23	-0.264055	0.156	0.294	1.57336e-18	Oit1	4.41367e-226	0.568891	0.44	0.093	8.03199e-222
Hist1h4d	6.94279e-68	0.47984	0.293	0.054	1.26345e-63	Chchd10	6.46564e-137	-0.489222	0.022	0.257	1.17662e-132	Prr13	1.97047e-22	-0.278886	0.199	0.338	3.58587e-18	Ptma	3.75256e-225	-0.54102	0.968	0.992	6.82891e-221
Actb	6.91172e-66	0.644852	0.974	0.812	1.25779e-61	Wfdc2	1.10416e-135	-0.51631	0.932	0.968	2.00934e-131	Nupr1	7.55785e-22	-0.640458	0.58	0.635	1.37538e-17	Sfn	4.78801e-221	0.604635	0.913	0.639	8.71323e-217
Rrm1	1.41668e-65	0.462606	0.311	0.062	2.57807e-61	Htra1	7.06648e-135	0.625853	0.277	0.069	1.28596e-130	Psmd8	1.38162e-21	-0.260584	0.385	0.53	2.51428e-17	Phlda1	5.64213e-220	0.698258	0.64	0.237	1.02675e-215
Nde1	8.24406e-64	0.492316	0.296	0.059	1.50025e-59	Nectin4	1.0215e-133	-0.48618	0.034	0.277	1.85892e-129	Cd2ap	2.1276e-21	-0.266081	0.377	0.519	3.87181e-17	Cystm1	2.26288e-219	0.558489	0.327	0.043	4.11798e-215
Lsm2	3.99118e-63	0.586547	0.467	0.139	7.26315e-59	Zfand5	4.82098e-132	-0.553569	0.315	0.652	8.77322e-128	Wnt4	3.94874e-21	-0.325217	0.359	0.496	7.18592e-17	Ivl	1.56046e-217	0.724736	0.491	0.135	2.83973e-213
Hmgb1	1.09137e-62	0.707056	0.766	0.384	1.98608e-58	mt-Cytb	7.82609e-128	-0.396144	0.94	0.988	1.42419e-123	Spint2	1.0382e-20	-0.262605	0.584	0.671	1.88932e-16	Elf3	7.57822e-210	0.675702	0.694	0.288	1.37909e-205
Rangap1	2.18706e-61	0.554398	0.39	0.103	3.98e-57	Upp1	1.12623e-127	-0.492049	0.049	0.296	2.04952e-123	Csrp2	1.72693e-20	-0.300766	0.29	0.43	3.14267e-16	Krt8	1.21012e-209	0.688535	0.599	0.216	2.20217e-205
Bub3	9.21639e-61	0.649128	0.516	0.174	1.6772e-56	Mien1	2.95477e-127	-0.578175	0.193	0.501	5.3771e-123	Akr1b3	3.73666e-20	-0.303147	0.164	0.291	6.79998e-16	Lrrc26	1.02741e-207	0.472273	0.276	0.025	1.86968e-203
Anxa5	7.95407e-60	0.561489	0.615	0.219	1.44748e-55	Col18a1	6.15092e-127	0.561489	0.255	0.059	1.11934e-122	Col17a1	9.1848e-20	-0.360095	0.42	0.519	1.67145e-15	Tmprss11e	1.12087e-207	0.517226	0.306	0.038	2.03975e-203
Hspa8	1.66622e-59	0.576435	0.98	0.797	3.03218e-55	Arpc1a	6.85668e-126	-0.552623	0.253	0.572	1.24778e-121	Hspa8	1.2943e-19	-0.278352	0.763	0.817	2.35536e-15	Rps17	5.3961e-206	-0.338175	0.991	0.998	9.81983e-202
Gmnn	1.73653e-59	0.468667	0.311	0.068	3.16013e-55	Cox8a	7.03357e-125	-0.329854	0.89	0.97	1.27997e-120	Egln1	1.82996e-19	-0.261634	0.233	0.367	3.33016e-15	Prr13	1.22367e-205	0.625127	0.547	0.175	2.22684e-201
Krt19	5.76001e-59	-1.22295	0.689	0.852	1.04821e-54	Hnrnpa1	3.09503e-123	0.584156	0.622	0.434	5.63233e-119	Mien1	4.46122e-19	-0.298196	0.282	0.411	8.11853e-15	Arpc1a	3.48007e-205	0.643824	0.704	0.307	6.33304e-201
S100a10	2.24436e-58	0.69592	0.866	0.508	4.08429e-54	Atrn	5.3172e-121	-0.493424	0.098	0.369	9.67624e-117	Hmgn1	5.20802e-19	-0.263477	0.661	0.742	9.47755e-15	Anxa8	3.55555e-205	0.63867	0.754	0.363	6.47039e-201
Tmpo	3.15765e-58	0.5601	0.516	0.171	5.74629e-54	Cd24a	3.75649e-120	-0.539811	0.213	0.523	6.83607e-116	Ifitm1	1.07643e-18	0.513337	0.34	0.243	1.95888e-14	Capn5	6.70852e-204	0.529371	0.325	0.049	1.22082e-199
Cdkn2d	1.61458e-57	0.416363	0.259	0.05	2.93821e-53	Metap2	3.68051e-117	-0.475118	0.569	0.829	6.69778e-113	Akr1b8	2.68349e-18	-0.320287	0.143	0.256	4.88341e-14	Nectin4	8.43251e-202	0.539682	0.379	0.074	1.53455e-197
Ran	1.66285e-57	0.667463	0.843	0.497	3.02606e-53	Spint1	7.70625e-117	-0.501783	0.144	0.429	1.40238e-112	S100a14	7.41191e-18	-0.305252	0.899	0.881	1.34882e-13	Sdc1	1.39558e-199	0.540824	0.933	0.682	2.53967e-195
Lmna	1.6374e-56	0.716439	0.726	0.366	2.97974e-52	Fxyd3	8.94053e-116	-0.357743	0.84	0.951	1.627e-111	Ccnd2	3.04266e-17	-0.301697	0.396	0.522	5.53704e-13	Evpl	2.46006e-199	0.542527	0.355	0.064	4.47681e-195
Lig1	1.8345e-56	0.5092	0.365	0.093	3.33843e-52	Pdgfa	2.07065e-114	0.634257	0.415	0.201	3.76817e-110	Tubb4b	5.80593e-16	-0.348318	0.461	0.552	1.05656e-11	Gm16136	2.20401e-197	0.568715	0.615	0.222	4.01087e-193
Cbx3	1.69122e-55	0.651519	0.798	0.439	3.07768e-51	Evpl	1.1105e-113	-0.450988	0.035	0.251	2.02088e-109	Ier5	1.2943e-15	0.252494	0.364	0.28	2.35537e-11	Btg1	4.8958e-197	0.421569	0.998	0.948	8.90937e-193
Selenoh	2.05616e-53	0.629569	0.672	0.301	3.7418e-49	Gstm1	7.95757e-112	-0.544309	0.146	0.423	1.44812e-107	Arl6ip1	2.34214e-15	-0.290799	0.278	0.398	4.26223e-11	Cd24a	1.1123e-194	0.638102	0.654	0.265	2.02417e-190
Mt2	1.0292e-50	0.648521	0.772	0.382	1.87293e-46	Foxq1	1.89801e-111	-0.489678	0.336	0.648	3.45401e-107	Tacstd2	1.28477e-12	-0.30051	0.643	0.664	2.33802e-08	Igfbp3	1.17904e-193	0.72936	0.547	0.188	2.14561e-189
Lsm5	3.66942e-50	0.613785	0.541	0.208	6.6776e-46	Ktn1	2.66628e-110	0.512586	0.772	0.691	4.8521e-106	Krt6a	1.54673e-12	-0.523498	0.457	0.504	2.81475e-08	Dst	4.62003e-192	-0.85898	0.287	0.578	8.40752e-188
Lgals3	5.02254e-50	-0.849613	0.618	0.836	9.14002e-46	Spint2	2.03287e-106	-0.469267	0.484	0.756	3.69943e-102	Mt1	5.52695e-06	-0.26685	0.563	0.615	0.100579	Zfand5	4.74344e-192	0.614072	0.771	0.384	8.63211e-188
Sat1	1.13936e-48	-0.88476	0.641	0.822	2.07342e-44	Hjurp	5.45155e-106	-0.424459	0.095	0.346	9.92073e-102	Hmgb2	0.000447358	-0.252478	0.241	0.284	1	Rpl22	3.31252e-191	-0.262904	0.998	1	6.02812e-187
Btg1	1.15445e-47	-0.582326	0.923	0.968	2.10086e-43	Fxyd4	2.80144e-105	-0.690447	0.353	0.613	5.09806e-101	Krt4	0.000664249	-0.297934	0.297	0.335	1	Fam213a	5.62819e-191	0.805187	0.684	0.327	1.02422e-186
Ckap5	7.64845e-47	0.47174	0.311	0.082	1.39186e-42	Tmod3	1.98711e-104	-0.452821	0.211	0.501	3.61614e-100	Csta1	0.0125938	-0.276653	0.483	0.467	1	Smpdl3a	1.08812e-189	0.55062	0.268	0.03	1.98017e-185
Dek	1.6774e-46	0.58432	0.627	0.277	3.05254e-42	Klf4	1.13105e-103	-0.456177	0.18	0.464	2.05828e-99	Krt13	0.0771195	-0.420167	0.294	0.307	1	Hmgn1	1.76346e-189	-0.674383	0.623	0.784	3.20914e-185
Ppia	2.18795e-46	0.47543	0.986	0.932	3.98163e-42	2200002D01Rik	6.07168e-103	-0.48673	0.567	0.794	1.10492e-98							Cldn4	8.76559e-186	0.640452	0.521	0.17	1.59516e-181
Txn1	1.44798e-45	0.523725	0.96	0.812	2.63504e-41	Ctnnb1	7.20269e-100	-0.422035	0.464	0.75	1.31075e-95							Ahnak	1.40154e-180	0.435835	0.994	0.939	2.55053e-176
Mt1	5.41207e-45	0.568167	0.903	0.588	9.84889e-41	Gfpt1	1.16399e-98	-0.431313	0.073	0.296	2.11822e-94							Lmo7	8.11466e-178	0.503453	0.344	0.069	1.47671e-173
Ranbp1	2.81915e-44	0.601244	0.573	0.246	5.13029e-40	Slc38a2	8.30379e-98	0.494326	0.692	0.579	1.51112e-93							2610528A11Rik	2.51144e-177	0.750781	0.382	0.094	4.57033e-173
Gpx2	5.84128e-44	0.601778	0.823	0.515	1.063e-39	Ehf	1.22022e-97	-0.425485	0.319	0.627	2.22055e-93							9530034E10Rik	6.29161e-175	0.476382	0.267	0.035	1.14495e-170
G2e3	1.89204e-43	0.456017	0.365	0.113	3.44313e-39	Cdh1	5.50647e-96	-0.446541	0.142	0.398	1.00207e-91							Gfpt1	1.84259e-174	0.539709	0.402	0.103	3.35314e-170
Hnrnpa2b1	4.75154e-43	0.584606	0.803	0.48	8.64684e-39	Ablim1	1.02177e-95	-0.37701	0.058	0.268	1.85942e-91							Tmsb4x	1.20665e-173	0.392046	1	0.999	2.19586e-169
Nasp	7.7426e-43	0.40287	0.299	0.08	1.409e-38	Irf2	1.46985e-95	-0.42006	0.222	0.504	2.67483e-91							Spint1	1.71187e-171	0.538804	0.544	0.194	3.11526e-167
Psat1	1.10645e-42	0.427096	0.353	0.104	2.01351e-38	Mpzl2	4.4959e-95	-0.425139	0.132	0.383	8.18163e-91							Fxyd3	1.89658e-171	0.411023	0.979	0.869	3.45139e-167
Fam111a	1.55426e-42	0.427241	0.285	0.075	2.82844e-38	Ide	1.77333e-93	-0.382213	0.066	0.278	3.2271e-89							Cdkn2b	1.27747e-170	0.474831	0.379	0.09	2.32475e-166
Ezh2	3.04603e-42	0.411463	0.319	0.091	5.54317e-38	Cd9	7.09275e-93	-0.356303	0.681	0.881	1.29074e-88							Rpl4	2.56591e-170	-0.292548	0.994	0.997	4.66944e-166
Hmgn1	4.31099e-42	0.493855	0.915	0.715	7.84515e-38	Prr13	3.16607e-92	-0.447785	0.154	0.404	5.76161e-88							Gprc5a	1.72431e-169	0.461678	0.253	0.031	3.13791e-165
Anp32e	4.57458e-42	0.434637	0.35	0.108	8.32482e-38	Cdkn1a	2.0069e-91	-0.42431	0.147	0.398	3.65216e-87							Rab11a	3.15773e-169	0.562394	0.725	0.354	5.74644e-165
Nupr1	1.73735e-41	-1.32528	0.35	0.638	3.16164e-37	Cldn4	3.24571e-91	-0.487303	0.144	0.39	5.90654e-87							Mpzl2	6.42833e-169	0.530507	0.503	0.165	1.16983e-164
Srsf3	2.231e-41	0.595301	0.601	0.285	4.05996e-37	Cpd	2.81323e-90	-0.383563	0.117	0.357	5.11952e-86							Ctsh	1.26263e-167	0.679736	0.663	0.317	2.29773e-163
Hsp90aa1	3.07444e-41	0.640271	0.707	0.402	5.59486e-37	Dynll1	2.11921e-89	-0.413383	0.352	0.638	3.85653e-85							C130026I21Rik	5.6524e-166	0.450801	0.297	0.052	1.02862e-161
Hnrnpa1	5.61852e-41	0.540397	0.821	0.488	1.02246e-36	Dstn	4.13225e-89	-0.298599	0.819	0.948	7.51987e-85							Cdh1	7.83749e-166	0.547438	0.515	0.179	1.42627e-161
Ly6d	2.07706e-40	-0.687217	0.966	0.968	3.77983e-36	Ncl	1.08008e-88	0.412632	0.755	0.665	1.96552e-84							Cwh43	1.33517e-164	0.424351	0.264	0.037	2.42975e-160
Rnaseh2c	4.38195e-40	0.526858	0.507	0.21	7.97428e-36	Ivl	3.01405e-88	-0.498186	0.122	0.35	5.48497e-84							Rps25	6.08572e-164	-0.25432	0.998	1	1.10748e-159
Cdca4	2.34467e-39	0.378911	0.268	0.07	4.26682e-35	Cdkn2b	3.78747e-87	-0.368328	0.068	0.272	6.89243e-83							Mall	2.66917e-163	0.444298	0.251	0.033	4.85735e-159
Hsp90b1	6.13454e-39	0.592643	0.806	0.532	1.11636e-34	Mgst3	2.79825e-86	-0.367328	0.07	0.276	5.09226e-82							Cdkn1a	3.86663e-163	0.527198	0.518	0.181	7.0365e-159
Hpf1	1.42578e-38	0.325598	0.265	0.069	2.59463e-34	Acsl3	1.22771e-85	-0.364869	0.068	0.271	2.23418e-81							Tmprss11g	5.09867e-163	0.43844	0.292	0.051	9.27856e-159
Hat1	5.48897e-38	0.412429	0.311	0.093	9.98883e-34	Epb41l4aos	1.85793e-85	0.485487	0.589	0.456	3.38105e-81							Sprr2a3	5.73966e-162	0.849697	0.702	0.385	1.0445e-157
Exosc8	9.45194e-38	0.394321	0.251	0.066	1.72006e-33	Junb	4.53186e-85	-0.406757	0.402	0.676	8.24708e-81							Sec11c	6.15874e-162	0.488119	0.446	0.134	1.12077e-157
Lsm3	9.84288e-38	0.39599	0.296	0.087	1.79121e-33	Sec11c	5.86797e-85	-0.367071	0.107	0.332	1.06785e-80							Rab11fip1	2.60088e-161	0.456958	0.309	0.059	4.73308e-157
Krt14	4.80089e-37	0.420506	0.986	0.678	8.73666e-33	Jup	6.14835e-84	-0.409282	0.366	0.645	1.11888e-79							Rps18	3.3033e-161	-0.3062	0.986	0.997	6.01134e-157
Malat1	2.01836e-36	-0.408025	1	1	3.67301e-32	Wnt4	1.06248e-83	0.572267	0.551	0.416	1.9335e-79							Bace2	6.91191e-158	0.434998	0.327	0.069	1.25783e-153
Fxyd4	4.67537e-36	-1.06917	0.211	0.531	8.50825e-32	Actb	5.39234e-83	0.348437	0.861	0.795	9.81297e-79							Gstm1	1.96268e-157	0.595015	0.526	0.2	3.57168e-153
Ahnak	4.16368e-35	-0.494587	0.906	0.961	7.57706e-31	Tspo	1.85863e-81	0.384325	0.772	0.712	3.38233e-77							Upp1	4.86994e-156	0.472729	0.382	0.101	8.86231e-152
Terf1	1.20966e-34	0.379395	0.279	0.084	2.20133e-30	Ccnd2	1.49159e-79	0.567951	0.576	0.448	2.7144e-75							Ankrd37	6.01434e-156	0.511102	0.391	0.107	1.09449e-151
Prdx4	4.86333e-34	0.345143	0.285	0.084	8.85028e-30	Mast4	7.51334e-79	-0.355124	0.251	0.527	1.36728e-74							Ppl	1.63031e-155	0.45495	0.337	0.077	2.96684e-151
Gclm	1.0601e-33	0.525929	0.59	0.296	1.92917e-29	Elf3	1.7218e-78	-0.427417	0.272	0.534	3.13334e-74							Krt18	9.14503e-155	0.507521	0.857	0.545	1.66421e-150
Serpine2	1.69105e-33	0.382405	0.282	0.084	3.07738e-29	Runx1	2.04473e-78	-0.390714	0.294	0.567	3.72101e-74							Rab27a	6.71216e-153	0.405701	0.267	0.043	1.22148e-148
Cfl1	4.1157e-33	0.511906	0.732	0.442	7.48976e-29	Blvrb	2.24136e-78	-0.390452	0.267	0.531	4.07883e-74							Ctsd	1.43491e-152	0.505006	0.894	0.595	2.61124e-148
Bcam	6.49611e-33	0.407563	0.473	0.192	1.18216e-28	Sncg	3.4583e-78	0.524728	0.273	0.108	6.29342e-74							Cox8a	6.22935e-152	0.343822	0.986	0.914	1.13362e-147
Hp1bp3	2.07997e-32	0.506375	0.55	0.268	3.78512e-28	Areg	8.29606e-78	-0.396662	0.086	0.284	1.50972e-73							Cxcl5	7.07575e-152	0.66969	0.265	0.045	1.28765e-147
Csta1	4.92007e-32	-1.0171	0.188	0.486	8.95354e-28	Tpm1	1.0018e-77	0.524092	0.54	0.396	1.82308e-73							Atrn	1.37671e-151	0.481352	0.466	0.153	2.50534e-147
Ptp4a3	1.0447e-31	0.360235	0.319	0.107	1.90115e-27	Calm1	1.54861e-77	-0.359219	0.495	0.751	2.81815e-73							Ero1l	3.20279e-151	0.709662	0.632	0.295	5.82844e-147
S100a14	4.11627e-31	-0.589947	0.84	0.887	7.49078e-27	mt-Nd4	2.40849e-77	-0.286847	0.918	0.971	4.38297e-73							Acsl3	1.15318e-150	0.465188	0.366	0.096	2.09856e-146
Nap1l1	5.91824e-31	0.455208	0.84	0.608	1.077e-26	Uqcr10	3.0758e-77	-0.338999	0.686	0.865	5.59735e-73							Tmod3	1.01783e-149	0.508039	0.611	0.267	1.85225e-145
Pdgfa	1.7296e-30	0.395756	0.57	0.267	3.14752e-26	Taldo1	3.66751e-77	-0.380866	0.342	0.617	6.67414e-73							Pla2g16	2.09374e-147	0.390164	0.319	0.07	3.81019e-143
Lsm4	2.59714e-30	0.452651	0.575	0.284	4.72627e-26	Hbegf	7.90804e-77	-0.38427	0.09	0.289	1.43911e-72							Rnf186	3.1716e-147	0.474748	0.283	0.054	5.77168e-143
Psip1	2.92666e-30	0.367556	0.322	0.111	5.32593e-26	Eef1g	1.48262e-75	0.254215	0.964	0.944	2.69807e-71							Ggh	1.97585e-145	0.408542	0.295	0.06	3.59565e-141
Snrpd1	6.56983e-30	0.495945	0.613	0.338	1.19558e-25	Ankrd37	4.62587e-75	-0.386607	0.089	0.284	8.41816e-71							Hnrnpa1	2.65708e-143	-0.738681	0.375	0.58	4.83535e-139
Gsta4	7.08605e-30	-0.766428	0.869	0.867	1.28952e-25	Ccdc12	6.88686e-75	-0.363907	0.127	0.344	1.25327e-70							Chp1	1.48898e-142	0.469482	0.383	0.109	2.70964e-138
Siva1	1.18963e-29	0.423019	0.575	0.28	2.16489e-25	Rab11a	8.63458e-75	-0.394009	0.324	0.589	1.57132e-70							Eef1g	5.77283e-138	-0.369393	0.926	0.966	1.05054e-133
Hist1h1e	3.14906e-29	0.382029	0.279	0.091	5.73066e-25	Lmo1	1.75258e-74	0.504373	0.317	0.155	3.18934e-70							Blvrb	3.74711e-137	0.49527	0.647	0.309	6.81898e-133
Nxt1	4.72699e-29	0.333039	0.271	0.087	8.60217e-25	Ahnak	1.17235e-73	-0.288773	0.928	0.977	2.13344e-69							Tmem123	1.93484e-136	0.449974	0.397	0.122	3.52103e-132
Alyref	6.84824e-29	0.342757	0.259	0.082	1.24624e-24	Serf2	2.48675e-73	-0.312482	0.689	0.865	4.52539e-69							Fabp5	2.88485e-136	1.06334	0.67	0.395	5.24984e-132
Tacstd2	1.0917e-28	-0.698897	0.47	0.67	1.98667e-24	Golim4	6.22496e-73	0.468611	0.298	0.139	1.13282e-68							Serf2	4.7065e-136	0.402605	0.937	0.719	8.56489e-132
Aldoa	2.85264e-28	-0.461647	0.903	0.95	5.19124e-24	Stfa3	6.32267e-73	-0.309615	0.085	0.278	1.1506e-68							Hbegf	5.14499e-136	0.484786	0.386	0.116	9.36285e-132
Flna	2.94038e-28	0.395637	0.325	0.118	5.35091e-24	Trp63	2.97079e-71	0.518609	0.483	0.337	5.40624e-67							Ide	2.73205e-135	0.420952	0.364	0.104	4.97178e-131
Ubald2	6.50975e-28	0.418913	0.493	0.233	1.18464e-23	Socs6	6.83245e-71	-0.325383	0.085	0.274	1.24337e-66							Malat1	8.4903e-135	0.356118	1	1	1.54506e-130
Lmo1	6.62625e-28	0.368483	0.473	0.203	1.20584e-23	Ltbp4	8.6293e-71	0.459647	0.258	0.106	1.57036e-66							Anxa2	8.963e-135	0.535486	0.856	0.588	1.63109e-130
Oat	7.02367e-28	0.340159	0.259	0.083	1.27817e-23	Smim14	1.57077e-70	-0.357171	0.222	0.468	2.8585e-66							Pgk1	8.01131e-134	0.411895	0.975	0.875	1.4579e-129
Gsto1	1.16922e-27	-1.07791	0.929	0.938	2.12774e-23	Nap1l1	4.75331e-70	0.377076	0.676	0.586	8.65008e-66							Serpinb1a	2.46937e-133	0.418117	0.302	0.072	4.49377e-129
Hmgb3	1.28283e-27	0.348627	0.262	0.086	2.3345e-23	Fam102b	1.5242e-69	-0.325396	0.077	0.258	2.77375e-65							Chchd10	5.35274e-133	0.39656	0.321	0.08	9.74091e-129
Phgdh	2.09926e-27	0.305693	0.256	0.081	3.82023e-23	R3hdm4	3.74608e-69	-0.334505	0.205	0.448	6.81711e-65							Eef2	2.30616e-132	-0.33992	0.986	0.993	4.19675e-128
Tmem176a	3.92804e-27	0.377491	0.721	0.408	7.14825e-23	Cct4	1.07941e-68	0.364766	0.691	0.62	1.96432e-64							Trim2	7.25521e-132	0.378041	0.292	0.066	1.3203e-127
Oaz1	6.15692e-27	0.383872	0.923	0.783	1.12044e-22	Fth1	2.71279e-68	-0.555868	0.99	0.988	4.93674e-64							Rhov	1.72856e-131	0.388038	0.333	0.087	3.14563e-127
Snrpe	1.18776e-26	0.388042	0.9	0.719	2.16148e-22	Ier5	4.4867e-68	-0.338024	0.161	0.38	8.16491e-64							Rps15	8.96236e-131	-0.260213	1	1	1.63097e-126
Anp32b	2.58994e-26	0.417695	0.755	0.53	4.71317e-22	Epcam	7.56492e-68	-0.317191	0.467	0.735	1.37666e-63							Zfp750	9.74433e-131	0.387512	0.312	0.077	1.77327e-126
Dtymk	2.78126e-26	0.38374	0.316	0.119	5.06133e-22	Net1	9.99162e-68	-0.347764	0.187	0.415	1.81827e-63							Areg	4.91947e-130	0.509342	0.372	0.116	8.95246e-126
Sdc1	3.24665e-26	-0.501484	0.655	0.779	5.90825e-22	Cpe	3.5232e-67	0.448032	0.546	0.423	6.41153e-63							S100a10	6.22076e-130	-0.701582	0.403	0.597	1.13205e-125
Banf1	6.0155e-26	0.409945	0.493	0.241	1.0947e-21	Snhg12	5.0948e-67	0.46611	0.332	0.179	9.27152e-63							BC100530	1.3059e-129	0.980068	0.266	0.059	2.37648e-125
Rbm3	6.36092e-26	0.420179	0.818	0.61	1.15756e-21	Chp1	5.4003e-67	-0.331592	0.092	0.279	9.82747e-63							Bik	3.64605e-129	0.375161	0.279	0.061	6.63509e-125
Tmem176b	9.8494e-26	0.383148	0.687	0.393	1.79239e-21	Tmem123	1.55984e-66	-0.323909	0.103	0.294	2.8386e-62							Akr1b8	5.26475e-129	0.622203	0.401	0.137	9.5808e-125
Smc1a	1.26154e-25	0.388582	0.422	0.188	2.29576e-21	Clip1	1.80548e-64	-0.281667	0.1	0.29	3.2856e-60							Fam57a	6.98072e-127	0.421862	0.313	0.081	1.27035e-122
Larp7	2.80478e-25	0.318608	0.308	0.114	5.10414e-21	Chmp1b	2.72462e-64	-0.310676	0.095	0.277	4.95827e-60							Gpnmb	2.52002e-126	-0.785935	0.057	0.29	4.58593e-122
AC149090.1	3.44211e-25	-0.53024	0.51	0.689	6.26395e-21	4631405K08Rik	4.05767e-63	0.518808	0.506	0.384	7.38415e-59							Ncl	5.33688e-126	-0.555608	0.625	0.742	9.71205e-122
Col18a1	3.59939e-25	0.316127	0.328	0.122	6.55018e-21	Fkbp1a	1.25231e-62	0.437034	0.271	0.127	2.27895e-58							Tubb4b	2.13893e-125	0.372091	0.745	0.413	3.89243e-121
Dynll1	7.40065e-25	0.4678	0.755	0.517	1.34677e-20	Cd63	1.45266e-62	0.392358	0.633	0.557	2.64356e-58							Aldoa	3.00434e-124	0.356118	0.992	0.923	5.4673e-120
Tagln2	1.47168e-24	0.474487	0.641	0.402	2.67816e-20	Mpst	2.14276e-62	-0.28829	0.146	0.356	3.89939e-58							Ablim1	5.20103e-124	0.384953	0.346	0.099	9.46483e-120
Wnt10a	1.47994e-24	0.351145	0.271	0.094	2.69319e-20	Arpc5l	1.75753e-61	-0.304906	0.229	0.467	3.19836e-57							Cd9	8.84839e-124	0.384456	0.934	0.732	1.61023e-119
Cbx5	3.84766e-24	0.312256	0.305	0.115	7.00198e-20	Fos	2.70156e-61	-0.36167	0.254	0.478	4.91629e-57							Ptges	6.92576e-123	0.507185	0.516	0.218	1.26035e-118
Neat1	4.73395e-24	-0.657414	0.761	0.845	8.61484e-20	Tuba1c	1.28562e-59	-0.31451	0.119	0.303	2.33957e-55							Ybx3	1.83367e-120	0.449789	0.864	0.605	3.33692e-116
G3bp1	5.76003e-24	0.408976	0.61	0.358	1.04821e-19	Anxa5	2.15089e-59	0.443963	0.329	0.184	3.91419e-55							Ctnnb1	2.39178e-119	0.426025	0.832	0.534	4.35255e-115
Ptprs	6.68733e-24	0.318455	0.299	0.112	1.21696e-19	Dynlt3	2.70003e-59	-0.307735	0.303	0.549	4.91351e-55							Las1l	4.63803e-117	0.442907	0.325	0.095	8.44029e-113
Epcam	7.44603e-24	0.450861	0.832	0.623	1.35503e-19	Pgd	7.36125e-59	-0.276225	0.113	0.296	1.3396e-54							Bcam	2.68873e-116	-0.663188	0.065	0.286	4.89295e-112
Lsm8	7.56775e-24	0.403474	0.433	0.205	1.37718e-19	Smdt1	9.27442e-59	-0.319842	0.281	0.521	1.68776e-54							Qsox1	9.98792e-115	0.474588	0.626	0.313	1.8176e-110
Stip1	7.67969e-24	0.320184	0.279	0.103	1.39755e-19	Cmpk1	9.61684e-59	-0.292859	0.144	0.343	1.75007e-54							Foxq1	2.50244e-114	0.46642	0.731	0.416	4.55394e-110
Sfpq	9.75439e-24	0.368907	0.49	0.24	1.7751e-19	Ezr	1.09229e-58	-0.307004	0.432	0.68	1.98775e-54							Cmpk1	3.87878e-114	0.394875	0.446	0.166	7.05861e-110
Nop58	3.04777e-23	0.38118	0.425	0.198	5.54633e-19	Ctsd	1.47603e-58	-0.336037	0.571	0.784	2.68608e-54							Crb3	9.95485e-114	0.325215	0.26	0.059	1.81158e-109
Ywhah	4.00909e-23	0.304569	0.342	0.14	7.29574e-19	2610507B11Rik	6.67251e-58	-0.265672	0.085	0.252	1.21426e-53							Taldo1	6.29003e-113	0.43819	0.717	0.397	1.14466e-108
Prdx5	4.56277e-23	-0.556386	0.513	0.659	8.30333e-19	Hes1	4.9613e-57	-0.369574	0.654	0.809	9.02857e-53							Hebp2	7.47674e-113	0.362157	0.32	0.092	1.36062e-108
Snrpf	1.14888e-22	0.390501	0.806	0.596	2.09072e-18	Akr1b8	4.47188e-56	-0.423781	0.124	0.299	8.13793e-52							Junb	1.94035e-111	0.419847	0.77	0.46	3.53105e-107
Ilf2	2.69601e-22	0.306613	0.276	0.104	4.9062e-18	Tubb5	5.57632e-56	0.294782	0.732	0.663	1.01478e-51							Pgam1	2.90973e-108	0.385792	0.91	0.702	5.29512e-104
Syne2	3.01287e-22	0.348601	0.345	0.147	5.48282e-18	Nedd4	6.07204e-56	0.332869	0.715	0.665	1.10499e-51							Akr1b3	8.19204e-108	0.527139	0.43	0.17	1.49079e-103
Prdx1	3.86538e-22	0.38722	0.88	0.706	7.03422e-18	Wls	4.07565e-55	0.409075	0.565	0.486	7.41687e-51							Smim14	5.87735e-104	0.413673	0.566	0.266	1.06956e-99
Paics	6.40308e-22	0.386907	0.504	0.259	1.16523e-17	Pigyl	6.27069e-55	-0.281245	0.171	0.376	1.14114e-50							Mgst3	1.30418e-103	0.352088	0.347	0.114	2.37335e-99
Nudt21	9.68249e-22	0.348492	0.479	0.241	1.76202e-17	Ckap4	7.99009e-55	-0.32601	0.222	0.439	1.45404e-50							Itgb4	8.79651e-101	-0.617034	0.09	0.297	1.60079e-96
Ctcf	1.22317e-21	0.377619	0.387	0.18	2.22593e-17	Emp1	1.4337e-54	-0.293588	0.153	0.345	2.60905e-50							Dynlt3	7.4413e-99	0.382377	0.655	0.343	1.35417e-94
Hnrnpa3	1.80121e-21	0.403172	0.695	0.455	3.27785e-17	Kdm5b	1.16502e-53	-0.269607	0.225	0.446	2.1201e-49							Chmp1b	8.84024e-99	0.351571	0.356	0.124	1.60875e-94
Rdx	4.92299e-21	0.369267	0.524	0.289	8.95885e-17	Klf5	1.37258e-53	-0.295209	0.513	0.738	2.49783e-49							Cmbl	1.20408e-98	0.300444	0.29	0.084	2.19119e-94
Lyar	6.21934e-21	0.308367	0.276	0.108	1.1318e-16	Fam129b	1.88149e-53	-0.262154	0.123	0.303	3.42393e-49							Nap1l1	7.19383e-98	-0.504297	0.553	0.658	1.30913e-93
Brd8	1.12045e-20	0.328601	0.325	0.141	2.03899e-16	Cfl1	4.68674e-53	0.37677	0.525	0.415	8.52893e-49							Jup	1.71038e-96	0.408371	0.727	0.432	3.11254e-92
Sprr1a	2.52143e-20	-1.40038	0.154	0.372	4.58851e-16	Akr1b3	5.19737e-52	-0.37367	0.152	0.333	9.45818e-48							Ccdc12	4.81323e-96	0.399751	0.42	0.172	8.75912e-92
Anxa1	4.44026e-20	-0.789944	0.584	0.679	8.08039e-16	Cltb	7.99815e-52	-0.269372	0.215	0.432	1.4555e-47							Gapdh	1.50528e-95	0.372335	0.95	0.806	2.73932e-91
Sptssb	4.65624e-20	-0.735416	0.1	0.324	8.47342e-16	Tmbim1	5.63277e-51	-0.272737	0.163	0.352	1.02505e-46							Klf4	2.11832e-95	0.383367	0.539	0.253	3.85493e-91
Vangl1	6.42484e-20	0.309115	0.296	0.122	1.16919e-15	Txn1	1.30397e-50	0.282862	0.832	0.812	2.37296e-46							Ostf1	3.56642e-95	0.35624	0.534	0.244	6.49018e-91
Itgb4	8.85779e-20	0.298608	0.436	0.21	1.61194e-15	Ostf1	4.04983e-50	-0.259461	0.217	0.43	7.36989e-46							Gabarap	4.3952e-94	0.365514	0.885	0.66	7.99839e-90
Reep5	9.60785e-20	0.380649	0.638	0.409	1.74844e-15	Arfgef1	4.65545e-50	-0.270385	0.195	0.396	8.47198e-46							Rpl35	5.94652e-94	-0.312237	0.921	0.948	1.08215e-89
Psca	1.00646e-19	-1.91829	0.236	0.427	1.83155e-15	Atp1a1	5.49888e-50	0.355243	0.578	0.488	1.00069e-45							Fam102b	7.5167e-94	0.353696	0.326	0.112	1.36789e-89
Smc6	2.48873e-19	0.335393	0.382	0.181	4.52899e-15	Gpx2	2.55278e-49	0.383105	0.59	0.494	4.64554e-45							Slc38a2	3.94242e-93	-0.527721	0.556	0.659	7.17442e-89
Slc38a2	4.46201e-19	0.324164	0.838	0.61	8.11997e-15	Cadm1	3.8232e-49	0.415955	0.315	0.191	6.95746e-45							Parm1	4.61962e-93	0.386673	0.262	0.076	8.40679e-89
Aldh3a1	4.67699e-19	0.376846	0.373	0.181	8.51119e-15	Aqp3	2.67082e-48	-0.262322	0.271	0.492	4.86036e-44							Tmbim1	6.23948e-93	0.366732	0.443	0.188	1.13546e-88
Snrpc	4.95706e-19	0.310995	0.382	0.184	9.02087e-15	Myof	1.9787e-47	-0.285753	0.416	0.642	3.60084e-43							Cdkn2a	1.33164e-90	0.377962	0.579	0.292	2.42331e-86
Clic1	6.0145e-19	0.332419	0.855	0.702	1.09452e-14	Ctsh	2.99244e-47	-0.392636	0.32	0.517	5.44564e-43							Smagp	1.98002e-89	0.343998	0.399	0.159	3.60324e-85
Hspe1	6.03271e-19	0.312451	0.886	0.737	1.09783e-14	Ssbp2	8.03551e-47	0.403997	0.369	0.25	1.4623e-42							Gpx2	1.4411e-88	-0.56744	0.434	0.586	2.62251e-84
Hnrnpab	6.38035e-19	0.373882	0.593	0.374	1.1611e-14	H2-D1	1.03805e-45	-0.258034	0.309	0.532	1.88903e-41							Fam129b	2.48516e-88	0.332263	0.384	0.15	4.52249e-84
Set	7.91797e-19	0.350223	0.729	0.505	1.44091e-14	Lamtor2	1.51403e-45	-0.258598	0.352	0.585	2.75523e-41							Scd2	5.82253e-88	0.383981	0.553	0.276	1.05958e-83
Fermt1	1.73822e-18	0.288002	0.353	0.16	3.16321e-14	Itgb1	1.55889e-45	0.39751	0.447	0.34	2.83687e-41							Gpx1	4.63783e-87	0.408461	0.771	0.501	8.43993e-83
Hnrnpm	1.8869e-18	0.359582	0.558	0.342	3.43377e-14	Qsox1	1.91602e-45	-0.305983	0.297	0.505	3.48678e-41							Atp6v1e1	4.19217e-85	0.369713	0.773	0.487	7.62891e-81
Rab25	1.95292e-18	-0.528792	0.442	0.59	3.55393e-14	Mfge8	9.60368e-45	0.303961	0.608	0.528	1.74768e-40							Dstn	8.48654e-85	0.262208	0.968	0.86	1.54438e-80
Myl12a	3.07018e-18	0.356913	0.704	0.487	5.58712e-14	2610528A11Rik	1.01598e-44	-0.401279	0.109	0.252	1.84889e-40							Acp5	6.45166e-84	0.317621	0.27	0.085	1.17407e-79
Pgk1	3.29627e-18	-0.416344	0.883	0.912	5.99855e-14	Siva1	1.60044e-44	0.396034	0.369	0.251	2.91248e-40							Cpd	1.01987e-83	0.320458	0.421	0.179	1.85596e-79
Dapl1	5.3154e-18	-0.689705	0.225	0.427	9.67296e-14	Msln	1.88956e-44	0.445435	0.257	0.139	3.43862e-40							Pdgfa	8.70131e-82	-0.609452	0.166	0.348	1.58346e-77
Vbp1	6.25396e-18	0.297681	0.282	0.122	1.13809e-13	Arl6ip1	7.70457e-44	-0.363602	0.25	0.448	1.40208e-39							Sgk1	1.10609e-81	0.313809	0.288	0.099	2.01286e-77
Impdh2	7.57402e-18	0.319464	0.462	0.243	1.37832e-13	Igfbp3	7.86265e-44	-0.373342	0.208	0.385	1.43085e-39							Plet1	1.70547e-81	0.554567	0.463	0.228	3.10361e-77
Srsf7	9.54213e-18	0.353627	0.422	0.219	1.73648e-13	Zfp36l2	2.15033e-43	0.420518	0.34	0.223	3.91317e-39							Rab3d	5.53797e-81	0.272288	0.316	0.112	1.0078e-76
Mal	1.31671e-17	-0.957458	0.063	0.262	2.39615e-13	Pdcd4	2.58253e-43	-0.254174	0.626	0.809	4.6997e-39							Atp1a1	6.8564e-81	-0.508632	0.438	0.57	1.24773e-76
Idh3g	1.53782e-17	0.300628	0.336	0.156	2.79852e-13	Eid1	4.23094e-42	0.396801	0.31	0.196	7.69946e-38							Anxa5	1.53505e-80	-0.554679	0.123	0.305	2.79348e-76
Igfbp7	1.81669e-17	0.453055	0.661	0.448	3.30601e-13	Wdr61	3.31123e-41	0.373786	0.515	0.44	6.02577e-37							Cblc	1.89341e-80	0.30124	0.288	0.099	3.44563e-76
Arg1	2.96264e-17	-1.08726	0.08	0.274	5.39141e-13	Ybx3	9.09653e-39	-0.265401	0.585	0.768	1.65539e-34							Mgat3	1.90634e-80	0.285841	0.27	0.088	3.46916e-76
H1f0	2.98017e-17	0.34461	0.479	0.272	5.42332e-13	Gclm	2.78088e-37	0.416881	0.373	0.273	5.06064e-33							Nectin2	3.11796e-80	0.309383	0.277	0.092	5.67406e-76
Ncl	3.68277e-17	0.322134	0.843	0.691	6.70191e-13	Rpl13a	1.66609e-36	0.251044	0.736	0.718	3.03195e-32							Myof	4.20574e-80	0.372128	0.727	0.459	7.6536e-76
Sptssa	3.86712e-17	0.300552	0.427	0.218	7.03739e-13	Pdlim1	1.98927e-35	0.349468	0.3	0.198	3.62006e-31							Irf2	5.66468e-80	0.322858	0.574	0.297	1.03086e-75
1810037I17Rik	3.89675e-17	-0.632917	0.749	0.744	7.0913e-13	Taf1d	3.83856e-35	0.347423	0.439	0.354	6.98541e-31							Arhgap32	7.25878e-80	0.282395	0.31	0.111	1.32095e-75
Ywhaq	4.30887e-17	0.333703	0.567	0.344	7.84128e-13	Anxa2	4.37399e-35	-0.303743	0.588	0.744	7.95978e-31							Rplp2	1.94031e-79	-0.257875	0.962	0.969	3.53098e-75
Mal2	4.56949e-17	-0.615189	0.071	0.263	8.31555e-13	Myh9	5.13977e-34	0.391132	0.341	0.248	9.35335e-30							Cda	3.45764e-79	0.316134	0.387	0.163	6.29221e-75
2200002D01Rik	5.1973e-17	-0.456174	0.587	0.715	9.45804e-13	Kcnq1ot1	9.12338e-33	0.361818	0.334	0.233	1.66027e-28							Cltb	6.99208e-79	0.325394	0.519	0.254	1.27242e-74
Actn1	5.3186e-17	0.251481	0.311	0.138	9.67878e-13	Selenow	2.22449e-32	0.276855	0.617	0.585	4.04813e-28							Trp63	7.07886e-79	-0.593705	0.29	0.45	1.28821e-74
Nudc	5.78238e-17	0.321368	0.425	0.227	1.05228e-12	AY036118	6.72298e-32	0.262983	0.815	0.813	1.22345e-27							Adam28	1.06007e-78	0.266735	0.267	0.087	1.92911e-74
Qsox1	6.18369e-17	-0.531709	0.239	0.436	1.12531e-12	Myl12a	7.16481e-32	0.312632	0.529	0.479	1.30385e-27							Mpst	4.05867e-78	0.296214	0.43	0.188	7.38597e-74
Msn	8.1021e-17	0.290134	0.328	0.156	1.47442e-12	Sfr1	7.59958e-31	0.289615	0.656	0.652	1.38297e-26							Pof1b	5.85862e-78	0.275657	0.268	0.088	1.06615e-73
Aqp4	1.18612e-16	-0.604498	0.088	0.287	2.1585e-12	Fam213a	9.97574e-30	-0.397497	0.363	0.513	1.81539e-25							Abhd12	1.29067e-77	0.279289	0.251	0.079	2.34877e-73
Nfic	1.37127e-16	0.312675	0.365	0.181	2.49544e-12	Pitx1	1.26503e-29	0.309396	0.454	0.381	2.30209e-25							Pttg1ip	1.66624e-77	0.382004	0.424	0.193	3.03223e-73
Hnrnpd	1.40039e-16	0.312262	0.419	0.218	2.54843e-12	Ahnak2	2.65077e-29	0.368509	0.335	0.254	4.82387e-25							Lrrfip1	3.46812e-77	0.296546	0.346	0.137	6.31129e-73
Dbi	1.50453e-16	0.355368	0.741	0.539	2.73795e-12	Sprr2a3	1.60874e-28	-0.424823	0.409	0.555	2.92759e-24							Cct4	4.60459e-76	-0.417683	0.604	0.671	8.37944e-72
Ltbp4	2.00397e-16	0.290486	0.33	0.154	3.64683e-12	Pde7a	1.85722e-27	0.343036	0.32	0.237	3.37977e-23							R3hdm4	4.9305e-76	0.314859	0.526	0.26	8.97253e-72
Ctsd	2.01632e-16	-0.402026	0.575	0.71	3.6693e-12	Csrp2	6.14183e-27	0.398336	0.435	0.38	1.11769e-22							Ndufv3	8.05366e-76	0.344531	0.555	0.292	1.46561e-71
Hint1	2.66506e-16	0.273841	0.943	0.817	4.84987e-12	Slc25a4	3.29583e-26	0.305083	0.439	0.38	5.99775e-22							Arpc3	1.33649e-75	0.326102	0.777	0.503	2.43214e-71
Nsmce1	2.73505e-16	0.287901	0.271	0.12	4.97724e-12	Rnd3	4.80919e-26	0.371154	0.262	0.182	8.75176e-22							Txn1	2.50527e-75	-0.389195	0.806	0.828	4.5591e-71
Ssrp1	2.80548e-16	0.318132	0.348	0.173	5.10542e-12	Llph	1.65132e-25	0.275873	0.544	0.519	3.00508e-21							Plxnb2	3.72207e-75	0.306762	0.423	0.189	6.77341e-71
Sncg	3.2554e-16	0.299109	0.339	0.161	5.92418e-12	Cdk4	6.48395e-25	0.305328	0.376	0.31	1.17995e-20							2610507B11Rik	4.15113e-75	0.285867	0.313	0.118	7.55422e-71
Sf3b5	3.8043e-16	0.314042	0.479	0.27	6.92307e-12	Nop53	1.25544e-24	0.261495	0.563	0.549	2.28465e-20							Smdt1	8.10493e-75	0.336586	0.604	0.331	1.47494e-70
4833423E24Rik	5.67346e-16	-0.539779	0.08	0.265	1.03246e-11	Slc2a1	2.09394e-24	0.401954	0.29	0.215	3.81054e-20							Ckap4	9.9501e-75	0.37416	0.519	0.265	1.81072e-70
Pycard	5.74973e-16	-0.368337	0.607	0.722	1.04634e-11	Set	2.62283e-24	0.271897	0.538	0.504	4.77303e-20							Id2	8.04944e-74	0.305989	0.292	0.108	1.46484e-69
Gng5	6.30703e-16	-0.357327	0.84	0.857	1.14775e-11	Serpinb5	5.51475e-24	0.308109	0.309	0.236	1.00357e-19							Txndc17	1.05315e-73	-0.423263	0.753	0.774	1.91653e-69
Mat2a	8.70445e-16	0.323094	0.356	0.182	1.58404e-11	C1qbp	1.83944e-23	0.313255	0.386	0.329	3.34742e-19							Lmo1	1.13347e-73	-0.536761	0.109	0.278	2.06268e-69
Mif	9.69813e-16	-0.322907	0.943	0.955	1.76487e-11	Paics	1.98289e-23	0.298065	0.32	0.242	3.60846e-19							Scamp2	2.5251e-73	0.256565	0.274	0.095	4.59517e-69
Srsf2	1.1431e-15	0.30448	0.544	0.328	2.08021e-11	Rras	5.10156e-22	0.290616	0.319	0.252	9.28382e-18							Ppp1cb	2.95243e-73	0.304929	0.476	0.228	5.37282e-69
Dctpp1	1.46833e-15	0.272192	0.254	0.11	2.67206e-11	Itga6	1.14847e-21	0.297671	0.427	0.373	2.08999e-17							Higd1a	6.90602e-73	0.359027	0.596	0.33	1.25676e-68
Elf3	2.05406e-15	-0.517831	0.259	0.444	3.73798e-11	Hif1a	3.46258e-21	0.333032	0.392	0.342	6.3012e-17							Actb	7.83435e-73	-0.381435	0.789	0.838	1.42569e-68
Mdh2	5.17754e-15	0.332834	0.604	0.397	9.42208e-11	Egln3	3.09806e-20	0.274642	0.525	0.483	5.63784e-16							Arpc2	1.31787e-72	0.260986	0.966	0.869	2.39826e-68
Hnrnpk	5.36483e-15	0.295762	0.761	0.576	9.76292e-11	Amotl1	5.44751e-20	0.298778	0.298	0.232	9.91338e-16							Zfp36l1	7.98111e-72	0.312772	0.866	0.631	1.4524e-67
Calm1	5.91874e-15	0.317837	0.815	0.645	1.07709e-10	Gnl3	6.73969e-20	0.276205	0.263	0.192	1.22649e-15							H2-D1	1.45096e-71	0.327755	0.62	0.349	2.64046e-67
Atp5b	7.27331e-15	0.288879	0.895	0.769	1.3236e-10	Fxr1	8.63787e-19	0.250427	0.44	0.405	1.57192e-14							Snhg18	9.6632e-71	0.305012	0.48	0.234	1.75851e-66
Fkbp4	8.13392e-15	0.27803	0.402	0.215	1.48021e-10	Zfp503	1.73531e-18	0.290997	0.253	0.188	3.15793e-14							Bnip3	1.29089e-70	0.357543	0.511	0.264	2.34915e-66
Krt6a	9.07315e-15	-0.760982	0.35	0.502	1.65113e-10	Impdh2	3.30388e-18	0.275268	0.293	0.23	6.0124e-14							Tjp1	1.38781e-70	0.293262	0.385	0.17	2.52554e-66
Fkbp1a	9.40379e-15	0.295299	0.345	0.173	1.7113e-10	Hsp90aa1	9.44523e-18	0.253897	0.44	0.404	1.71884e-13							Bhlhe40	1.41526e-69	0.294958	0.373	0.162	2.57549e-65
Hspd1	1.56306e-14	0.300734	0.547	0.346	2.84445e-10	Igfbp7	9.88831e-18	0.368639	0.474	0.45	1.79947e-13							Cib1	1.6092e-69	0.296623	0.474	0.229	2.92842e-65
Cysrt1	1.61677e-14	-0.501827	0.151	0.334	2.9422e-10	Cst3	2.69178e-17	0.275953	0.37	0.326	4.89849e-13							Chmp3	2.46827e-69	0.296445	0.564	0.296	4.49175e-65
Smc3	1.70877e-14	0.254503	0.356	0.182	3.10962e-10	Uqcrc1	1.07357e-16	0.284315	0.335	0.285	1.95367e-12							Rtn3	2.52637e-69	0.287128	0.463	0.223	4.5975e-65
Cnih4	2.27762e-14	0.263165	0.484	0.282	4.14482e-10	Plec	1.74364e-16	0.290151	0.279	0.223	3.17308e-12							Srd5a1	2.62994e-69	0.266839	0.327	0.132	4.78596e-65
Hdgf	3.15958e-14	0.319517	0.752	0.591	5.7498e-10	Hsd17b10	2.6315e-15	0.265975	0.333	0.289	4.78881e-11							Ctsc	4.09378e-69	0.276613	0.433	0.2	7.44987e-65
Gm16136	9.98811e-14	-0.45849	0.199	0.373	1.81764e-09	Nenf	3.27791e-15	0.251975	0.451	0.44	5.96515e-11							Elob	8.63648e-69	0.280691	0.893	0.683	1.57167e-64
Notch1	1.25392e-13	0.285791	0.516	0.313	2.28188e-09	Atxn10	9.01931e-15	0.26021	0.267	0.213	1.64133e-10							Psmd8	1.07367e-68	0.335675	0.677	0.4	1.95387e-64
B2m	1.34596e-13	0.284877	0.45	0.261	2.44937e-09	Slc39a6	9.19402e-15	0.292345	0.297	0.246	1.67313e-10							Epb41l4aos	2.03684e-68	-0.480276	0.434	0.547	3.70663e-64
Atp6v1e1	1.41787e-13	-0.391024	0.467	0.597	2.58024e-09	Ptpn1	4.42042e-14	0.271298	0.292	0.249	8.04428e-10							Calm3	2.61798e-68	0.252007	0.305	0.119	4.7642e-64
Cldn7	1.80557e-13	-0.428142	0.103	0.279	3.28578e-09	Snrpg	7.87546e-14	0.254698	0.38	0.349	1.43318e-09							Krt7	3.68753e-68	0.322208	0.982	0.901	6.71056e-64
Snrpb	1.91056e-13	0.316823	0.519	0.335	3.47683e-09	2010111I01Rik	1.4628e-12	0.273939	0.267	0.222	2.662e-08							Arfgef1	6.49557e-68	0.307226	0.472	0.233	1.18206e-63
Mrpl51	2.44948e-13	0.271274	0.476	0.282	4.45756e-09	Ccnd1	2.09293e-12	0.280087	0.352	0.318	3.80872e-08							Clint1	8.37109e-68	0.292387	0.454	0.219	1.52337e-63
Tln1	2.68891e-13	0.254106	0.279	0.135	4.89328e-09	Ifitm1	4.7201e-12	-0.309157	0.213	0.294	8.58965e-08							Tuba4a	1.38997e-67	0.251317	0.3	0.116	2.52946e-63
Snrpd3	2.74231e-13	0.305454	0.49	0.301	4.99046e-09	Hmgb2	6.2295e-12	-0.285907	0.219	0.309	1.13364e-07							Ost4	6.21841e-67	0.279545	0.469	0.23	1.13163e-62
Igfbp3	3.00817e-13	-0.543663	0.154	0.327	5.47428e-09	Ndrg1	3.58918e-07	0.300557	0.258	0.229	0.00653159							Nedd4	1.28759e-66	-0.375714	0.642	0.707	2.34315e-62
Ero1l	3.15975e-13	-0.701461	0.254	0.426	5.75011e-09	Gm42418	0.0287883	-0.289638	1	1	1							Calr	4.08882e-66	0.312991	0.663	0.393	7.44084e-62
Tceal9	3.76549e-13	0.330307	0.661	0.468	6.85244e-09													Atp1b3	7.00664e-66	-0.485014	0.383	0.516	1.27507e-61
Trmt112	3.82284e-13	0.280996	0.416	0.236	6.9568e-09													Adam10	7.02783e-66	0.256539	0.28	0.106	1.27892e-61
Ddx39b	4.123e-13	0.278649	0.425	0.243	7.50304e-09													Neat1	2.15934e-65	0.401995	0.927	0.792	3.92957e-61
Alcam	7.53828e-13	-0.518312	0.16	0.322	1.37182e-08													Metap2	2.78951e-65	0.301597	0.865	0.654	5.07635e-61
Pbrm1	8.51837e-13	0.252429	0.385	0.212	1.55017e-08													Dynll1	6.03504e-65	0.295487	0.699	0.433	1.09826e-60
Rbm8a	9.33303e-13	0.267825	0.385	0.215	1.69842e-08													Fndc3a	6.87506e-65	0.289016	0.366	0.163	1.25112e-60
Fkbp2	1.00809e-12	0.289844	0.348	0.188	1.83452e-08													Uqcr10	1.26577e-64	0.283527	0.899	0.739	2.30344e-60
Rps27l	1.22992e-12	0.267194	0.86	0.729	2.2382e-08													Cfl1	1.32229e-63	-0.479397	0.381	0.5	2.4063e-59
Trp63	1.83249e-12	0.276549	0.581	0.382	3.33476e-08													Sem1	1.49989e-63	0.258435	0.923	0.755	2.7295e-59
Cp	1.89881e-12	0.31992	0.285	0.142	3.45545e-08													Ubl5	2.60886e-63	0.287495	0.835	0.616	4.7476e-59
Mien1	1.97273e-12	-0.470979	0.239	0.392	3.58996e-08													Gde1	3.64271e-63	0.293986	0.309	0.129	6.629e-59
Zfp36l2	2.8162e-12	0.268954	0.436	0.258	5.12492e-08													Scp2	1.19685e-61	0.289101	0.684	0.417	2.17803e-57
Cwc15	3.32318e-12	0.272508	0.464	0.279	6.04753e-08													Anxa4	2.37267e-61	0.292055	0.524	0.282	4.31778e-57
Tcp1	4.46972e-12	0.250992	0.63	0.418	8.13399e-08													Lamtor2	4.35983e-61	0.283486	0.668	0.399	7.93402e-57
Nudcd2	4.53332e-12	0.26789	0.376	0.215	8.24973e-08													Rpl13a	9.42737e-61	-0.346225	0.7	0.738	1.71559e-56
Ubb	4.5595e-12	0.253181	0.809	0.664	8.29737e-08													Rps27	2.0134e-60	-0.279508	0.898	0.901	3.66398e-56
Reep4	5.74586e-12	0.273904	0.319	0.173	1.04563e-07													Arpc5	2.03418e-60	0.292605	0.604	0.353	3.70181e-56
Vps36	6.15141e-12	0.288724	0.402	0.234	1.11943e-07													Chmp5	3.53617e-60	0.267061	0.574	0.316	6.43513e-56
Zfp36l1	6.50628e-12	-0.329198	0.624	0.721	1.18401e-07													Gabarapl2	7.87919e-60	0.266141	0.48	0.247	1.43385e-55
Rbpms	6.73896e-12	0.25616	0.425	0.247	1.22636e-07													Acadl	1.35609e-59	0.262479	0.571	0.316	2.46781e-55
Nfib	6.77302e-12	0.254454	0.419	0.245	1.23255e-07													Smim22	1.78263e-59	0.277663	0.566	0.315	3.24402e-55
Atp5o.1	7.04005e-12	0.274042	0.701	0.518	1.28115e-07													Cd2ap	3.28668e-59	0.312101	0.649	0.399	5.9811e-55
Snrpd2	7.94271e-12	0.279849	0.746	0.565	1.44541e-07													Serinc2	3.70804e-59	0.257757	0.428	0.209	6.74788e-55
Cldn4	8.43579e-12	-0.430252	0.145	0.305	1.53514e-07													Tpm1	8.26561e-59	-0.504111	0.375	0.494	1.50418e-54
Ndufa4	1.388e-11	0.346892	0.766	0.644	2.52588e-07													Pigyl	1.04588e-58	0.258988	0.44	0.218	1.9033e-54
Tpm1	1.73138e-11	0.282174	0.627	0.441	3.15076e-07													Siva1	7.49224e-58	-0.489837	0.204	0.347	1.36344e-53
Gabarap	1.90075e-11	-0.308655	0.689	0.744	3.45899e-07													Pitx1	8.75244e-58	-0.467483	0.327	0.455	1.59277e-53
Dst	2.12068e-11	0.286242	0.655	0.463	3.85921e-07													Cenpb	9.46675e-58	0.257831	0.504	0.264	1.72276e-53
Car12	2.19822e-11	0.251875	0.322	0.171	4.00032e-07													Calm1	1.34748e-57	0.277799	0.801	0.57	2.45215e-53
S100a11	3.04341e-11	-0.259633	0.989	0.983	5.5384e-07													Kdm5b	2.24534e-57	0.260694	0.515	0.276	4.08607e-53
Lypd3	3.08822e-11	-0.443687	0.131	0.278	5.61993e-07													Pglyrp1	3.26865e-57	0.285804	0.261	0.105	5.9483e-53
S100a16	3.3913e-11	-0.344777	0.721	0.744	6.17149e-07													Mfge8	3.46773e-57	-0.367861	0.493	0.595	6.31058e-53
Sfn	4.65058e-11	-0.328939	0.698	0.74	8.46312e-07													4631405K08Rik	4.86938e-57	-0.553016	0.361	0.47	8.86129e-53
Pnp	9.4202e-11	0.272439	0.305	0.168	1.71429e-06													Gsn	1.35189e-56	0.268362	0.527	0.287	2.46016e-52
Mrpl13	9.87941e-11	0.270633	0.368	0.214	1.79785e-06													Meis2	2.11159e-55	-0.376379	0.709	0.748	3.84267e-51
Mrpl18	1.325e-10	0.272327	0.365	0.215	2.41124e-06													Ehf	2.18767e-55	0.268986	0.677	0.416	3.98113e-51
Zfand5	3.31771e-10	-0.38389	0.413	0.53	6.03756e-06													Vamp8	2.82695e-55	0.262995	0.56	0.314	5.14449e-51
Pitx1	3.56167e-10	0.298807	0.57	0.4	6.48153e-06													Ctsl	7.02703e-55	-0.375664	0.687	0.732	1.27878e-50
Mapre1	5.21753e-10	0.25723	0.339	0.2	9.49487e-06													Arpc5l	3.29243e-54	0.253602	0.527	0.292	5.99156e-50
Selenof	7.7318e-10	0.263409	0.538	0.367	1.40703e-05													Selenok	4.92666e-54	0.267785	0.545	0.306	8.96553e-50
Atrn	9.80555e-10	-0.351503	0.134	0.273	1.78441e-05													Cpe	4.99643e-54	-0.445905	0.407	0.506	9.0925e-50
Gltp	1.34711e-09	-0.376691	0.365	0.48	2.45146e-05													Uqcrq	1.30392e-53	0.253435	0.671	0.41	2.37288e-49
Ndufa5	3.603e-09	0.250422	0.547	0.376	6.55673e-05													Taf1d	2.2135e-53	-0.460263	0.311	0.429	4.02812e-49
Psmd7	4.16529e-09	0.26007	0.436	0.284	7.57999e-05													Tmem205	2.33358e-53	0.263936	0.559	0.318	4.24664e-49
Spint1	5.23297e-09	-0.345951	0.191	0.328	9.52295e-05													Sf3b6	2.33621e-53	0.2724	0.631	0.386	4.25143e-49
Plet1	5.2351e-09	-0.477701	0.194	0.319	9.52684e-05													Wasl	8.13541e-53	0.257855	0.381	0.188	1.48048e-48
Cdh1	5.96269e-09	-0.359939	0.177	0.307	0.000108509													Chmp2b	9.44378e-53	0.267185	0.477	0.254	1.71858e-48
Pfn1	6.51997e-09	0.26378	0.59	0.447	0.00011865													Snrpf	1.1788e-52	-0.37565	0.577	0.624	2.14518e-48
Cbr2	7.88508e-09	-0.591805	0.872	0.87	0.000143493													Gclm	1.69859e-52	-0.528939	0.228	0.358	3.09109e-48
Arpc1a	1.90285e-08	-0.353639	0.353	0.456	0.000346281													Atp2b1	3.43917e-52	0.277389	0.599	0.358	6.25859e-48
Gm42418	2.15449e-08	-0.324233	1	1	0.000392075													Ssbp2	8.59725e-52	-0.466402	0.213	0.342	1.56453e-47
Krt4	2.52491e-08	-0.691036	0.211	0.333	0.000459483													Zfp36l2	2.85145e-51	-0.49614	0.183	0.315	5.18907e-47
Krt13	2.68328e-08	-0.900996	0.188	0.31	0.000488304													Runx1	3.72527e-51	0.262119	0.619	0.375	6.77925e-47
Pdcd4	4.78486e-08	-0.264423	0.684	0.742	0.000870749													Snhg12	8.2216e-51	-0.467872	0.153	0.284	1.49617e-46
Snhg18	7.39185e-08	-0.320865	0.208	0.329	0.00134517													Ezr	3.95254e-50	0.26617	0.74	0.498	7.19283e-46
Ctsh	9.0482e-08	-0.390481	0.348	0.448	0.00164659													H2-K1	8.97011e-50	0.265551	0.652	0.406	1.63238e-45
Ivl	1.81709e-07	-0.405671	0.157	0.269	0.00330674													Cast	1.30525e-49	0.297275	0.781	0.578	2.3753e-45
Irf2	1.8462e-07	-0.284852	0.288	0.403	0.00335971													Tnfaip2	1.37961e-49	0.27134	0.581	0.356	2.51061e-45
Krt7	2.04701e-07	-0.266862	0.926	0.93	0.00372516													Emp1	9.51257e-49	0.261736	0.392	0.204	1.7311e-44
Sh3bgrl3	4.93162e-07	-0.259682	0.667	0.696	0.00897456													Eif3e	3.19263e-48	-0.255535	0.902	0.901	5.80995e-44
Cd24a	7.51269e-07	-0.325967	0.308	0.411	0.0136716													Cct5	9.22187e-48	-0.320228	0.626	0.668	1.6782e-43
Junb	7.72651e-07	-0.257856	0.501	0.576	0.0140607													Myl12b	1.99706e-47	0.257302	0.686	0.439	3.63425e-43
Jup	1.96825e-06	-0.250455	0.464	0.543	0.0358182													Set	3.92848e-47	-0.395675	0.47	0.543	7.14905e-43
Phlda1	1.98644e-06	-0.345417	0.291	0.388	0.0361492													Itga6	5.8493e-47	-0.428955	0.325	0.432	1.06446e-42
Spint2	2.58499e-06	-0.27424	0.624	0.655	0.0470417													Ktn1	1.16813e-46	-0.370567	0.719	0.723	2.12576e-42
Bsg	2.65148e-06	-0.255215	0.764	0.802	0.0482516													Wfdc2	2.73502e-46	0.272609	0.963	0.949	4.9772e-42
Rab11a	3.23527e-06	-0.296169	0.43	0.491	0.0588755													Notch1	2.26607e-44	-0.477906	0.249	0.366	4.12379e-40
Map1lc3b	5.48999e-06	-0.25093	0.447	0.515	0.0999068													Ptp4a2	2.60052e-44	0.267081	0.654	0.422	4.73243e-40
Tsc22d4	6.64007e-06	-0.263324	0.282	0.377	0.120836													Nop53	2.74355e-43	-0.356186	0.523	0.572	4.99271e-39
Lrp1	9.52808e-06	-0.278757	0.208	0.298	0.173392													Selenow	6.5719e-42	-0.328815	0.569	0.613	1.19595e-37
Anxa8	2.56257e-05	-0.269716	0.444	0.508	0.466336													Dapl1	6.70545e-42	0.26621	0.544	0.345	1.22026e-37
Ptges	2.89031e-05	-0.318256	0.248	0.33	0.525979													Paics	2.09806e-40	-0.421213	0.199	0.313	3.81806e-36
Hk2	3.00644e-05	-0.275636	0.35	0.432	0.547111													Tubb5	5.14744e-40	-0.45482	0.697	0.684	9.36731e-36
Smim14	3.24843e-05	-0.251336	0.302	0.379	0.59115													Cd63	1.25577e-38	-0.339148	0.569	0.596	2.28524e-34
Tmbim1	3.29103e-05	-0.255844	0.199	0.284	0.598902													Eif3i	1.4839e-38	-0.294494	0.612	0.639	2.7004e-34
Defb1	3.30344e-05	-0.255527	0.177	0.269	0.601159													Eif3m	2.72012e-38	-0.26976	0.728	0.731	4.95008e-34
Fth1	3.80298e-05	-0.376513	0.997	0.988	0.692066													Kcnq1ot1	1.23817e-37	-0.439786	0.2	0.311	2.25323e-33
Prr13	8.03316e-05	-0.278186	0.234	0.314	1													Ccnd2	1.37298e-37	-0.460634	0.46	0.517	2.49855e-33
Tspan8	8.94384e-05	-0.256474	0.177	0.266	1													Sfr1	1.5374e-36	-0.305843	0.64	0.662	2.79776e-32
Bnip3	0.000239375	-0.255774	0.274	0.358	1													Itgb1	1.7156e-35	-0.388682	0.325	0.412	3.12205e-31
Fam213a	0.00292702	-0.321811	0.425	0.458	1													Wnt4	5.25293e-35	-0.440851	0.433	0.487	9.55929e-31
Sprr2a3	0.0395772	-0.331522	0.501	0.5	1													Impdh2	2.01219e-33	-0.374226	0.191	0.29	3.66178e-29
Ifitm1	0.47063	-0.33053	0.268	0.263	1													Cct2	3.25345e-33	-0.269002	0.689	0.68	5.92063e-29
Fabp5	0.821881	-0.387427	0.573	0.49	1													Eid1	5.44321e-32	-0.37499	0.177	0.275	9.90555e-28
																		Mrpl52	1.15748e-31	-0.250108	0.732	0.733	2.10637e-27
																		Dcxr	2.57358e-30	0.267608	0.703	0.518	4.6834e-26
																		Glul	3.74105e-30	-0.342397	0.371	0.449	6.80796e-26
																		Tspo	4.02002e-30	-0.262215	0.748	0.727	7.31564e-26
																		C1qbp	1.69532e-29	-0.367758	0.303	0.377	3.08514e-25
																		Ly6a	6.10042e-29	0.314594	0.811	0.666	1.11015e-24
																		Hspd1	2.18055e-28	-0.352523	0.31	0.382	3.96817e-24
																		Slc25a4	1.63191e-27	-0.337094	0.363	0.424	2.96976e-23
																		Cdk4	8.30233e-27	-0.347269	0.291	0.361	1.51086e-22
																		Wdr61	2.23108e-26	-0.322426	0.441	0.483	4.06012e-22
																		Rps27rt	6.497e-26	-0.267363	0.607	0.6	1.18232e-21
																		Ran	1.22918e-25	-0.332978	0.506	0.52	2.23687e-21
																		Hif1a	2.53493e-25	-0.359694	0.321	0.383	4.61307e-21
																		Pde7a	9.1356e-24	-0.350883	0.221	0.296	1.6625e-19
																		Fxr1	1.30461e-23	-0.313504	0.392	0.433	2.37414e-19
																		Calm2	4.47905e-23	-0.312012	0.488	0.504	8.15097e-19
																		Npm3	5.30151e-23	-0.327123	0.224	0.297	9.64769e-19
																		Mrpl23	8.62782e-23	-0.310728	0.383	0.421	1.57009e-18
																		Igfbp7	4.00568e-21	-0.385976	0.436	0.472	7.28953e-17
																		Snrpd2	1.23406e-20	-0.253421	0.583	0.57	2.24575e-16
																		Snrpg	5.52768e-20	-0.306635	0.331	0.378	1.00593e-15
																		Ptms	1.17965e-19	-0.329623	0.328	0.371	2.14673e-15
																		Hsd17b10	7.88463e-19	-0.313627	0.273	0.324	1.43484e-14
																		Arglu1	8.10364e-19	-0.280216	0.402	0.43	1.4747e-14
																		Reep5	1.63329e-18	-0.292901	0.407	0.428	2.97226e-14
																		Amotl1	8.32369e-18	-0.307511	0.219	0.279	1.51474e-13
																		Phb2	2.72606e-17	-0.286505	0.396	0.421	4.96088e-13
																		Llph	3.66933e-17	-0.253157	0.536	0.524	6.67745e-13
																		Mgst1	4.15079e-17	-0.3154	0.236	0.293	7.55361e-13
																		Ddx21	4.52594e-17	-0.311994	0.268	0.32	8.23631e-13
																		Phlda3	5.3921e-17	-0.267622	0.482	0.488	9.81254e-13
																		Knop1	1.72879e-16	-0.293496	0.343	0.378	3.14606e-12
																		Ttc3	3.87807e-16	-0.294619	0.33	0.366	7.05731e-12
																		Myh9	6.55828e-16	-0.315834	0.251	0.301	1.19348e-11
																		Hnrnpm	1.56309e-15	-0.295808	0.333	0.364	2.84452e-11
																		Hsp90aa1	2.34793e-15	-0.301093	0.408	0.423	4.27277e-11
																		Myl12a	4.35221e-14	-0.258725	0.509	0.492	7.92015e-10
																		Cadm1	1.22011e-13	-0.274809	0.207	0.256	2.22036e-09
																		Wls	1.51111e-13	-0.260555	0.529	0.509	2.74992e-09
																		Trmt112	5.16892e-13	-0.277619	0.216	0.262	9.40641e-09
																		Plec	1.03567e-12	-0.279151	0.215	0.261	1.88471e-08
																		Ptpn1	1.46232e-12	-0.26253	0.239	0.28	2.66112e-08
																		Tagln2	1.4811e-12	-0.259362	0.411	0.416	2.6953e-08
																		Uqcrc1	1.70272e-12	-0.279633	0.283	0.316	3.09861e-08
																		Sox4	2.35156e-12	-0.253287	0.24	0.285	4.27936e-08
																		Nudt21	2.74084e-12	-0.271431	0.228	0.268	4.98778e-08
																		Hmgb2	2.59879e-11	-0.470312	0.258	0.285	4.72929e-07
																		Nme1	1.58184e-10	-0.267894	0.22	0.255	2.87863e-06
																		Lmna	1.85068e-10	-0.271915	0.385	0.384	3.36787e-06
																		2010111I01Rik	2.07374e-09	-0.268289	0.219	0.251	3.77379e-05
																		Ranbp1	2.40942e-09	-0.265574	0.246	0.273	4.38466e-05
																		Ccnd1	3.60653e-09	-0.267035	0.317	0.339	6.56317e-05
																		mt-Nd6	6.90627e-09	-0.267767	0.336	0.35	0.00012568
																		Srsf3	4.39908e-08	-0.253808	0.291	0.307	0.000800544
																		Csrp2	1.1786e-07	-0.290246	0.41	0.396	0.00214481
																		Gm42418	0.0024593	0.35708	1	1	1

## Sheet: NMU-o-D_markers
Basal_cluster_markers						Intermediate_cluster_markers						Luminal_cluster_markers
Gene	p_val	avg_logFC	pct.1	pct.2	p_val_adj	Gene	p_val	avg_logFC	pct.1	pct.2	p_val_adj	Gene	p_val	avg_logFC	pct.1	pct.2	p_val_adj
Krt14	0	1.71	1	0.733	0	Cbr2	0	0.953528	0.978	0.796	0	Clu	0	2.09005	0.996	0.571	0
Htra1	0	1.45014	0.518	0.052	0	Gsta4	0	0.819599	0.994	0.831	0	Upk1b	0	1.74378	0.903	0.311	0
Ly6d	0	-0.728267	0.989	0.999	0	Tpm1	2.86069e-269	-1.28505	0.529	0.838	5.18013e-265	Akr1b3	3.37242e-297	1.63646	0.983	0.595	6.10677e-293
Nupr1	0	-1.55805	0.709	0.956	0	Serpinb6b	1.34977e-258	-1.20924	0.075	0.486	2.44415e-254	Hopx	2.13304e-286	1.47074	0.789	0.194	3.8625e-282
Anxa1	0	-1.57526	0.47	0.929	0	Cyp2f2	1.85366e-254	1.33061	0.621	0.153	3.35662e-250	Nupr1	5.57259e-283	1.3232	1	0.871	1.00908e-278
Cbr2	0	-1.61561	0.752	0.958	0	Gstm1	2.58698e-249	0.998713	0.894	0.502	4.68451e-245	Krt8	2.499e-274	1.37252	0.994	0.797	4.52519e-270
Krt19	0	-1.63412	0.748	0.994	0	Wfdc2	3.95861e-245	0.819407	0.937	0.632	7.16824e-241	Krt18	3.19188e-266	1.50266	0.972	0.566	5.77986e-262
Gsta4	0	-1.73571	0.74	0.995	0	S100a10	2.22838e-220	-1.05144	0.231	0.617	4.03515e-216	Akr1b8	2.13311e-224	1.24197	0.816	0.28	3.86263e-220
Sptssb	0	-1.77067	0.094	0.733	0	Tpt1	5.517e-214	0.27726	1	1	9.99018e-210	Upk3a	5.93712e-223	2.23759	0.544	0.095	1.07509e-218
Krt4	0	-1.8852	0.284	0.869	0	Btg1	6.17432e-214	0.560294	0.989	0.907	1.11805e-209	S100a11	4.99623e-220	0.654001	1	0.989	9.04718e-216
Psca	0	-2.4444	0.17	0.808	0	Clu	1.12356e-212	-1.54807	0.522	0.788	2.03453e-208	Mal	5.14607e-213	1.09546	0.958	0.492	9.3185e-209
Gstm1	0	-2.46034	0.295	0.893	0	Ugt2b34	1.01913e-211	0.964892	0.66	0.233	1.84545e-207	S100a6	5.84595e-208	0.602532	1	1	1.05858e-203
Tpm1	1.78979e-307	1.37921	0.886	0.573	3.24096e-303	Ly6d	3.01964e-207	0.449623	1	0.992	5.46797e-203	Basp1	2.3296e-207	0.992497	0.973	0.686	4.21844e-203
Wfdc2	2.50725e-307	-1.23647	0.5	0.925	4.54012e-303	Krt14	2.92632e-205	-1.22027	0.74	0.896	5.29897e-201	Psca	1.65064e-205	1.49278	0.962	0.581	2.98898e-201
Col17a1	8.65714e-283	1.11934	0.779	0.318	1.56764e-278	Sptssb	1.214e-186	0.852992	0.736	0.314	2.1983e-182	Upk1a	2.54075e-204	1.22734	0.892	0.394	4.60079e-200
Gsto1	7.01823e-277	-1.20341	0.862	0.979	1.27086e-272	Htra1	2.15557e-176	-1.13109	0.052	0.355	3.9033e-172	Sprr1a	3.33819e-198	1.49199	0.92	0.533	6.0448e-194
Mal	6.14407e-276	-1.5426	0.135	0.716	1.11257e-271	Cald1	1.53721e-173	-1.03053	0.049	0.349	2.78358e-169	Krt5	5.9711e-198	-0.938033	0.903	0.995	1.08125e-193
Ctsl	8.69379e-261	1.13656	0.803	0.431	1.57427e-256	Krt19	7.76788e-173	0.539274	0.993	0.837	1.40661e-168	Slc4a4	6.09063e-195	0.779208	0.422	0.054	1.10289e-190
Tspan8	6.71501e-259	-1.19211	0.109	0.691	1.21595e-254	App	9.54088e-173	-0.703941	0.65	0.858	1.72766e-168	Anxa3	1.85469e-191	0.925995	0.982	0.734	3.35847e-187
Ugt2b34	7.86463e-250	-1.32911	0.065	0.637	1.42413e-245	Krt4	8.62689e-162	0.668366	0.859	0.503	1.56216e-157	Serpinb6b	1.23178e-188	1.0466	0.672	0.172	2.2305e-184
Foxq1	1.52037e-249	-1.03033	0.44	0.877	2.75309e-245	Myl12a	8.07827e-161	-0.658732	0.68	0.845	1.46281e-156	Ctsh	8.23963e-180	0.909379	0.92	0.545	1.49203e-175
Upk1a	9.23759e-244	-1.66048	0.065	0.614	1.67274e-239	Krt15	1.90568e-156	0.607096	0.971	0.94	3.45081e-152	Mal2	6.15185e-179	0.947892	0.775	0.277	1.11398e-174
Wnt10a	9.91973e-236	0.940231	0.382	0.036	1.79626e-231	Msln	2.0435e-152	-0.930767	0.234	0.555	3.70037e-148	Anxa1	4.73489e-165	1.03726	0.982	0.776	8.57394e-161
Wls	6.59314e-230	0.871811	0.884	0.658	1.19389e-225	Foxq1	9.88087e-149	0.597857	0.873	0.599	1.78923e-144	Plet1	3.84466e-152	0.914664	0.707	0.249	6.96192e-148
Akr1b3	3.51326e-229	-1.69643	0.331	0.769	6.3618e-225	Tceal9	2.03656e-140	-0.916856	0.476	0.724	3.6878e-136	Ccnd2	3.57737e-151	1.09167	0.916	0.58	6.4779e-147
mt-Co1	1.40168e-225	-0.331267	1	0.999	2.53816e-221	Dapl1	4.59315e-136	0.875585	0.596	0.255	8.31727e-132	Areg	3.708e-145	0.935293	0.609	0.18	6.71445e-141
Ncam1	3.78384e-225	0.975896	0.363	0.032	6.85178e-221	Metap2	6.93712e-133	0.518792	0.92	0.739	1.25617e-128	Cldn3	4.6551e-145	0.726275	0.415	0.076	8.42945e-141
Col7a1	3.23628e-224	0.943405	0.422	0.06	5.86025e-220	Actn1	1.31725e-130	-0.827983	0.185	0.477	2.38528e-126	Rpl13	4.52909e-143	-0.386049	1	1	8.20127e-139
Btg1	1.1066e-222	-0.688834	0.867	0.988	2.00383e-218	Sema3c	2.03183e-130	-0.797467	0.303	0.597	3.67923e-126	Rps8	6.01745e-139	-0.412983	1	0.999	1.08964e-134
mt-Co2	1.40072e-222	-0.314219	1	1	2.53642e-218	Fmo2	1.4038e-128	0.757086	0.493	0.168	2.542e-124	Rdh10	1.97821e-136	0.821789	0.678	0.242	3.58214e-132
S100a6	3.90976e-219	-0.525957	0.999	1	7.0798e-215	Atrn	2.08038e-121	0.551517	0.739	0.437	3.76715e-117	Phgr1	5.97251e-136	0.979245	0.345	0.054	1.0815e-131
Krt18	2.43342e-215	-1.34572	0.277	0.752	4.40644e-211	Klf5	4.52203e-118	0.521253	0.839	0.609	8.18849e-114	Rpl12	1.28437e-133	-0.482869	0.987	0.998	2.32573e-129
Cald1	8.87938e-212	1.18777	0.436	0.077	1.60788e-207	Aqp3	3.87765e-115	0.667572	0.462	0.159	7.02165e-111	Kctd14	1.13354e-130	0.758751	0.381	0.07	2.05261e-126
Cyp2f2	1.57242e-204	-1.45953	0.065	0.561	2.84734e-200	Tuba1a	1.25073e-114	-0.673585	0.063	0.298	2.26483e-110	Capn13	2.52523e-129	0.679387	0.647	0.212	4.57269e-125
Dcn	1.7223e-199	1.14655	0.37	0.048	3.11874e-195	Wnt10a	5.16687e-114	-0.682947	0.04	0.255	9.35617e-110	Vnn1	5.24805e-129	0.563912	0.295	0.038	9.50317e-125
Ptma	3.054e-198	0.456783	0.998	0.994	5.53018e-194	Txndc17	5.8493e-111	-0.599825	0.638	0.803	1.05919e-106	Cd81	6.6674e-129	0.826593	0.889	0.517	1.20733e-124
Bcam	1.33417e-190	0.921339	0.452	0.099	2.41591e-186	Tspan8	3.11013e-107	0.533118	0.672	0.341	5.63182e-103	Eef1a1	9.89508e-126	-0.316385	1	1	1.7918e-121
Col18a1	2.28935e-189	0.832605	0.328	0.034	4.14555e-185	Gm16136	1.90047e-106	0.589385	0.608	0.308	3.44136e-102	Rpl39	1.08915e-124	-0.364028	0.996	1	1.97224e-120
Sema3d	3.4542e-188	0.986233	0.453	0.103	6.25487e-184	Col7a1	1.78592e-104	-0.668867	0.066	0.286	3.23394e-100	Rps15a	4.26741e-124	-0.397013	0.992	0.998	7.72743e-120
Timp3	3.8626e-188	0.990171	0.307	0.026	6.9944e-184	Wls	9.66025e-104	-0.60289	0.653	0.813	1.74928e-99	Gsto1	1.54014e-123	1.04035	0.999	0.939	2.78889e-119
App	8.76498e-186	0.769831	0.874	0.685	1.58716e-181	Chchd10	1.14257e-102	0.540696	0.557	0.252	2.06897e-98	Clic3	4.90973e-122	0.620741	0.435	0.099	8.89054e-118
Mfge8	2.24559e-183	0.803577	0.848	0.616	4.06632e-179	Agrn	1.40208e-98	-0.605074	0.095	0.326	2.53889e-94	Rps4x	2.92372e-120	-0.402428	0.993	0.999	5.29427e-116
Cldn7	5.88079e-182	-0.973452	0.134	0.618	1.06489e-177	Flna	1.48334e-98	-0.68993	0.224	0.476	2.68604e-94	Gadd45b	9.69127e-119	0.766667	0.627	0.223	1.75489e-114
Upk1b	1.30173e-179	-1.45962	0.065	0.518	2.35717e-175	Ctsl	1.44206e-94	-0.774392	0.454	0.64	2.61129e-90	Rps23	5.693e-117	-0.358284	0.996	0.999	1.03089e-112
Actn1	9.23155e-179	0.999477	0.568	0.209	1.67165e-174	Edn1	1.64638e-91	-0.732575	0.104	0.328	2.98126e-87	Krt19	5.51012e-116	0.53382	1	0.916	9.97772e-112
mt-Atp6	9.29536e-179	-0.260575	1	1	1.6832e-174	Fos	5.0121e-88	0.567422	0.749	0.529	9.07592e-84	Pttg1ip	6.54973e-116	0.822875	0.653	0.252	1.18602e-111
Txndc17	1.46298e-174	0.785525	0.828	0.662	2.64917e-170	Thbs1	2.45708e-87	-0.633005	0.132	0.354	4.44927e-83	Rps14	3.43405e-115	-0.342859	1	0.999	6.21838e-111
Ociad2	6.20126e-174	-0.876675	0.217	0.683	1.12292e-169	Anxa3	1.77071e-86	-0.542507	0.735	0.819	3.2064e-82	Rps3a1	1.74646e-114	-0.344975	1	0.999	3.1625e-110
Pmepa1	2.09521e-173	0.736498	0.883	0.724	3.79401e-169	Mast4	5.03376e-86	0.537727	0.58	0.308	9.11514e-82	Lurap1l	8.54115e-114	0.70082	0.737	0.308	1.54663e-109
Chchd10	2.49602e-173	-0.904925	0.089	0.556	4.51979e-169	Anxa2	8.74729e-86	-0.456142	0.739	0.85	1.58396e-81	Cldn23	2.52797e-109	0.507029	0.331	0.061	4.57764e-105
mt-Cytb	4.56841e-171	-0.326393	1	1	8.27247e-167	Sema3d	8.70691e-85	-0.692782	0.11	0.32	1.57665e-80	Rpl23	2.34537e-107	-0.309231	0.999	1	4.24699e-103
Gabrp	7.76728e-165	-1.00511	0.035	0.468	1.4065e-160	Dnpep	3.33671e-84	-0.852069	0.245	0.466	6.04211e-80	Sprr2a3	7.51161e-106	1.16838	0.838	0.577	1.3602e-101
Myof	5.50216e-164	-0.696168	0.632	0.897	9.96332e-160	Cd81	8.06469e-83	-0.576652	0.498	0.674	1.46035e-78	Rps16	7.4788e-102	-0.353502	0.996	0.998	1.35426e-97
Prss23	1.34065e-160	0.840977	0.311	0.041	2.42765e-156	Col17a1	1.13292e-79	-0.689991	0.363	0.554	2.05149e-75	Prr15l	1.66828e-101	0.591369	0.502	0.156	3.02092e-97
Sparc	2.63128e-160	0.826386	0.266	0.023	4.76472e-156	Bcam	1.67078e-79	-0.631923	0.11	0.312	3.02544e-75	Vamp5	1.53784e-100	0.678978	0.751	0.363	2.78473e-96
S100a10	1.28421e-159	0.926277	0.635	0.302	2.32545e-155	Prdx5	6.41385e-78	0.398753	0.819	0.61	1.16142e-73	Slfn2	3.38285e-100	0.616926	0.451	0.128	6.12567e-96
Krt8	1.75501e-158	-0.923394	0.629	0.897	3.17798e-154	Myl6	2.66131e-77	-0.336375	0.952	0.969	4.81909e-73	Myl12b	5.95342e-100	0.705784	0.923	0.669	1.07804e-95
Sema3c	5.77319e-158	0.954818	0.654	0.341	1.04541e-153	Smim6	3.70706e-77	0.493741	0.33	0.107	6.71275e-73	Prss27	6.64732e-100	0.493751	0.253	0.037	1.2037e-95
Hmgn1	1.18342e-156	0.608243	0.927	0.816	2.14294e-152	Mfge8	1.22175e-76	-0.531127	0.617	0.765	2.21235e-72	Rps21	3.90067e-99	-0.30866	1	1	7.06332e-95
Flna	4.11963e-152	0.89611	0.568	0.241	7.45983e-148	Ccnd2	8.98341e-76	-0.699482	0.57	0.712	1.62672e-71	Il18	2.12049e-98	0.773116	0.671	0.29	3.83979e-94
Fmo2	7.3319e-151	-0.962365	0.057	0.469	1.32766e-146	Junb	9.39799e-76	0.453171	0.807	0.617	1.70179e-71	Cystm1	6.97655e-98	0.627615	0.632	0.25	1.26331e-93
Rflnb	4.04698e-146	0.956224	0.592	0.281	7.32827e-142	Naip6	1.3597e-75	0.537291	0.332	0.11	2.46214e-71	Rpl37	2.44572e-97	-0.302165	1	0.999	4.42871e-93
Phlda1	2.0564e-145	-0.861281	0.241	0.663	3.72374e-141	Pmepa1	1.49279e-75	-0.500931	0.722	0.829	2.70315e-71	Cwh43	3.0277e-96	0.562328	0.414	0.11	5.48256e-92
Lmo1	3.63449e-142	0.888917	0.422	0.121	6.58134e-138	Oit1	1.83417e-73	0.460045	0.357	0.132	3.32132e-69	Ndufa4	5.39243e-96	0.497096	0.982	0.885	9.76462e-92
Akr1b8	8.87871e-142	-1.09431	0.07	0.463	1.60776e-137	Txnip	2.06953e-73	0.491367	0.59	0.342	3.74751e-69	Rpl30	6.29805e-95	-0.32323	0.999	0.997	1.14045e-90
Metap2	9.62671e-142	-0.615561	0.648	0.918	1.7432e-137	Lamc2	5.68488e-73	-0.638555	0.207	0.413	1.02942e-68	Rpl8	2.87204e-94	-0.378252	0.986	0.997	5.20068e-90
Ivl	2.40605e-141	-0.991374	0.075	0.476	4.35687e-137	Rab25	7.17198e-73	0.433462	0.698	0.46	1.2987e-68	Ptgr1	8.29106e-94	0.641804	0.599	0.235	1.50135e-89
Lrrc26	1.00188e-139	-0.806419	0.024	0.399	1.8142e-135	Actb	9.11557e-72	-0.325802	0.974	0.983	1.65065e-67	Tpt1	2.51052e-93	-0.281367	1	1	4.54604e-89
Agrn	8.92072e-137	0.770737	0.406	0.112	1.61536e-132	Sox4	1.46174e-71	-0.54576	0.536	0.712	2.64693e-67	Rpsa	4.36379e-93	-0.357999	0.994	0.998	7.90196e-89
Pdzk1ip1	5.33112e-136	-0.84012	0.021	0.39	9.65359e-132	Hspa8	8.62635e-71	-0.342376	0.873	0.921	1.56206e-66	Taldo1	8.25133e-93	0.577184	0.934	0.712	1.49415e-88
Ltbp4	1.1171e-135	0.851974	0.395	0.107	2.02284e-131	Stk17b	2.11404e-70	-0.658253	0.078	0.251	3.8281e-66	Gabrp	3.00979e-91	0.731633	0.668	0.298	5.45012e-87
Fgfr2	1.16182e-133	0.865789	0.447	0.147	2.10382e-129	Lurap1l	2.73645e-70	-0.561164	0.285	0.491	4.95517e-66	Rpl6	8.00028e-91	-0.318701	0.997	0.999	1.44869e-86
S100a11	3.16111e-133	-0.424166	0.976	0.996	5.72415e-129	Mgst1	2.84839e-69	0.460239	0.501	0.252	5.15787e-65	Cdkn2b	1.34821e-90	0.688473	0.75	0.39	2.44133e-86
Defb1	2.21954e-132	1.00331	0.608	0.305	4.01914e-128	Krt7	8.80496e-68	-0.289748	0.96	0.98	1.5944e-63	Rps10	2.53721e-90	-0.327898	0.993	1	4.59438e-86
Gja1	6.14936e-132	0.732018	0.331	0.069	1.11353e-127	Timp2	4.97717e-66	-0.491328	0.403	0.6	9.01266e-62	Rps29	9.01122e-90	-0.268657	1	1	1.63175e-85
Alcam	1.22126e-131	-0.643244	0.526	0.85	2.21146e-127	Tnfrsf12a	5.71648e-66	-0.509122	0.127	0.315	1.03514e-61	Rack1	3.04498e-88	-0.385503	0.989	0.994	5.51385e-84
1810037I17Rik	1.37048e-130	-0.665416	0.464	0.8	2.48167e-126	Anxa5	2.47041e-65	-0.535323	0.251	0.452	4.47343e-61	Rpl27a	7.60182e-87	-0.298562	0.999	1	1.37654e-82
Stk17b	4.01831e-128	0.887	0.34	0.08	7.27636e-124	Sdc1	6.24433e-65	0.383832	0.816	0.648	1.13072e-60	Rpl37a	4.42345e-85	-0.281198	1	1	8.00999e-81
Cyr61	1.1917e-126	0.824102	0.335	0.077	2.15792e-122	Ptma	5.31587e-64	-0.264955	0.995	0.997	9.62598e-60	Pdzk1ip1	4.62722e-85	0.667301	0.588	0.241	8.37897e-81
Lama3	1.31781e-126	0.801966	0.456	0.163	2.38629e-122	Cfl1	6.22161e-64	-0.40921	0.667	0.778	1.12661e-59	Rps3	5.62992e-85	-0.34706	0.992	0.996	1.01947e-80
Rhov	3.22461e-126	-0.790022	0.055	0.423	5.83913e-122	Actg1	1.09131e-63	-0.31406	0.981	0.98	1.97614e-59	Rpl34	6.55236e-85	-0.303915	0.996	0.997	1.1865e-80
Dnpep	1.20243e-124	1.08559	0.541	0.261	2.17736e-120	4833423E24Rik	2.89281e-63	0.435291	0.266	0.078	5.23831e-59	Myof	1.76473e-84	0.498576	0.98	0.8	3.19558e-80
Gm16136	7.54874e-124	-0.742986	0.192	0.591	1.36693e-119	Hes1	8.79456e-63	0.457713	0.86	0.774	1.59252e-58	Rps24	2.8291e-84	-0.293773	0.999	0.999	5.12293e-80
Ctsh	3.19923e-123	-0.7824	0.342	0.694	5.79317e-119	Ttc36	9.022e-63	0.431453	0.268	0.08	1.6337e-58	S100a14	2.52604e-83	0.518751	0.94	0.773	4.57416e-79
Tpm2	1.19544e-121	0.806766	0.716	0.491	2.1647e-117	Ier2	3.81337e-62	0.425617	0.689	0.479	6.90525e-58	2200002D01Rik	2.87112e-83	0.530334	0.937	0.719	5.19903e-79
Cdkn1a	2.41563e-121	-0.797738	0.212	0.598	4.37422e-117	Bex3	1.41034e-61	-0.67157	0.245	0.431	2.55384e-57	Rpl18a	4.04581e-83	-0.306738	1	1	7.32616e-79
Ndufa4	1.75895e-118	-0.531598	0.793	0.938	3.1851e-114	Lgals3	1.72883e-61	0.262427	0.975	0.924	3.13056e-57	Myh14	9.17905e-83	0.468954	0.391	0.112	1.66214e-78
Hopx	2.57772e-118	-1.00756	0.033	0.371	4.66774e-114	Idh1	2.98057e-61	0.449582	0.521	0.294	5.39722e-57	Mif	2.69793e-82	-0.664605	0.845	0.935	4.88541e-78
Prdx5	2.94144e-118	-0.601511	0.499	0.818	5.32636e-114	Alcam	3.95866e-61	0.34812	0.837	0.658	7.16834e-57	Tm4sf1	6.07031e-82	0.632261	0.304	0.069	1.09921e-77
Cystm1	3.13805e-118	-0.72668	0.049	0.4	5.68239e-114	Gadd45b	6.87536e-60	-0.551736	0.203	0.393	1.24499e-55	Rpl35a	2.73544e-81	-0.31667	0.996	0.998	4.95333e-77
S100a14	2.47618e-117	-0.584674	0.607	0.867	4.48387e-113	Ahnak2	9.53992e-60	-0.510418	0.238	0.43	1.72749e-55	AA986860	4.43354e-81	0.462587	0.359	0.095	8.02825e-77
Rab25	7.31651e-117	-0.651246	0.317	0.703	1.32487e-112	Ociad2	9.82387e-60	0.3826	0.656	0.418	1.77891e-55	Spint1	1.8522e-79	0.554215	0.782	0.423	3.35396e-75
Fam162a	1.3412e-116	0.78039	0.836	0.69	2.42864e-112	Mgst3	1.48787e-59	0.360617	0.735	0.524	2.69424e-55	Cxcl5	1.09459e-78	0.862983	0.387	0.116	1.98209e-74
Cox8a	5.14884e-116	-0.414392	0.876	0.974	9.32351e-112	Cox8a	3.14859e-59	0.254431	0.971	0.915	5.70147e-55	Col17a1	1.17322e-78	-1.06514	0.138	0.493	2.12447e-74
Cd9	1.10908e-115	-0.445607	0.878	0.962	2.00833e-111	Itgb6	3.70533e-59	-0.511896	0.179	0.362	6.70961e-55	Stmn1	1.9154e-78	0.518107	0.387	0.112	3.46841e-74
Oit1	1.74014e-114	-0.685235	0.024	0.352	3.15105e-110	Tpm4	4.35192e-59	-0.504882	0.338	0.524	7.88045e-55	Cd24a	3.41735e-78	0.547938	0.917	0.632	6.18815e-74
Krt15	2.52135e-113	-0.618915	0.949	0.962	4.56566e-109	1810037I17Rik	4.4245e-59	0.364829	0.783	0.606	8.01188e-55	Fam213a	6.46476e-78	0.59323	0.432	0.143	1.17064e-73
Sfn	1.94286e-111	0.45393	0.959	0.902	3.51813e-107	Rflnb	6.14161e-59	-0.6437	0.292	0.468	1.11212e-54	Sorbs2	2.98516e-77	0.465482	0.302	0.071	5.40552e-73
Tmsb4x	5.76862e-111	-0.262928	1	1	1.04458e-106	Hmgn1	1.2792e-58	-0.383726	0.813	0.893	2.31637e-54	Myl12a	1.01006e-76	0.520256	0.938	0.716	1.82901e-72
S100a16	2.12636e-110	-0.561813	0.6	0.859	3.85042e-106	Tmsb10	2.10378e-58	-0.455003	0.474	0.636	3.80953e-54	Idi1	1.82681e-76	0.46599	0.293	0.067	3.30798e-72
Tceal9	2.10207e-109	0.846471	0.726	0.525	3.80643e-105	Lama3	5.99333e-58	-0.544984	0.168	0.346	1.08527e-53	Rpl15	5.6439e-76	-0.347571	0.986	0.994	1.022e-71
Dst	2.5493e-109	0.749227	0.676	0.434	4.61627e-105	2010111I01Rik	3.90144e-57	-0.495886	0.37	0.548	7.06474e-53	Cxcl16	5.95325e-76	0.473855	0.477	0.166	1.07801e-71
Krt6a	5.02806e-108	-0.877884	0.126	0.478	9.1048e-104	Pir	5.32373e-57	0.434081	0.455	0.239	9.64021e-53	Dapl1	1.00681e-74	-1.1168	0.162	0.504	1.82314e-70
Spint1	2.64992e-107	-0.654084	0.203	0.575	4.79847e-103	Ltbp4	9.35214e-57	-0.572432	0.116	0.281	1.69348e-52	Fdps	5.15653e-74	0.39386	0.286	0.065	9.33744e-70
Nxn	1.0041e-105	0.73203	0.597	0.348	1.81822e-101	Tubb5	3.07909e-56	-0.418532	0.603	0.721	5.57561e-52	Cdkn2a	6.15358e-74	0.621006	0.833	0.513	1.11429e-69
Ahnak2	1.25088e-105	0.708422	0.517	0.244	2.26509e-101	Anxa8	8.66615e-56	0.410911	0.629	0.41	1.56927e-51	Rps20	3.66492e-73	-0.262856	0.999	1	6.63643e-69
Id3	8.1734e-105	0.829785	0.517	0.236	1.48004e-100	Naip5	2.0572e-55	0.453468	0.277	0.098	3.72518e-51	Slc12a2	2.60508e-71	0.510518	0.551	0.222	4.71728e-67
Elf3	6.17093e-103	-0.689174	0.104	0.448	1.11743e-98	Isoc1	2.11814e-55	-0.459019	0.271	0.455	3.83552e-51	Cd14	1.42667e-70	0.522046	0.437	0.153	2.58341e-66
Lamb3	7.04772e-100	0.701156	0.45	0.191	1.2762e-95	Hbegf	4.45335e-54	0.453237	0.439	0.232	8.06413e-50	Hspb1	2.20779e-70	-0.557284	0.816	0.915	3.99786e-66
Itgb4	1.82596e-99	0.699084	0.445	0.186	3.30644e-95	Spcs3	4.54635e-54	-0.561765	0.168	0.335	8.23254e-50	Krt14	3.22422e-70	-1.53775	0.703	0.822	5.83841e-66
Naip6	6.68381e-99	-0.689644	0.025	0.319	1.21031e-94	Cnn2	5.62791e-54	-0.523418	0.106	0.264	1.0191e-49	Capn5	9.23546e-70	0.514028	0.384	0.125	1.67236e-65
Areg	2.90779e-98	-0.805402	0.027	0.321	5.26543e-94	Ajuba	8.18673e-53	-0.449457	0.109	0.268	1.48245e-48	Pdcd4	2.38967e-69	-0.684356	0.56	0.749	4.32721e-65
Msln	4.70618e-98	0.887142	0.546	0.302	8.52194e-94	Lypd3	1.36469e-52	0.391689	0.304	0.121	2.47118e-48	Tubb2a	7.69269e-69	0.418384	0.27	0.064	1.39299e-64
Capn13	7.07917e-98	-0.633002	0.05	0.358	1.2819e-93	Lrrc26	1.69073e-52	0.41464	0.379	0.185	3.06158e-48	Tspan6	1.35408e-68	0.355302	0.262	0.059	2.45197e-64
Fstl1	1.08475e-97	0.654612	0.277	0.064	1.96426e-93	Lmo1	1.77274e-52	-0.593311	0.137	0.294	3.21008e-48	Rps25	7.10989e-68	-0.327732	0.982	0.99	1.28746e-63
Fmo5	1.2701e-97	-0.942891	0.027	0.316	2.29989e-93	Gsn	4.02332e-52	-0.396063	0.597	0.713	7.28543e-48	Rps5	1.04815e-67	-0.292015	0.999	0.995	1.898e-63
Aqp3	5.39394e-97	-0.66718	0.095	0.425	9.76735e-93	Adh7	1.03433e-49	0.406359	0.268	0.1	1.87297e-45	Rpl32	1.56678e-66	-0.250826	0.999	0.999	2.83713e-62
Olfm4	7.20454e-97	-0.969112	0.027	0.317	1.3046e-92	Itgb4	1.19709e-49	-0.478074	0.188	0.353	2.16769e-45	Cldn7	5.8262e-66	0.523328	0.779	0.439	1.05501e-61
Atrn	3.1114e-96	-0.563666	0.354	0.709	5.63413e-92	Fgfr2	1.20227e-49	-0.577787	0.162	0.32	2.17707e-45	Rpl3	6.28807e-66	-0.304829	0.994	0.996	1.13864e-61
Cpe	6.64134e-96	0.666467	0.676	0.487	1.20261e-91	Olfm4	1.35452e-49	0.616114	0.313	0.134	2.45276e-45	Fos	6.91887e-66	-0.889128	0.482	0.688	1.25287e-61
Smim6	7.30817e-96	-0.613964	0.027	0.315	1.32336e-91	Phlda1	2.55728e-48	0.324466	0.642	0.419	4.63073e-44	Fmo5	1.32945e-65	0.828436	0.474	0.198	2.40736e-61
Sox4	1.22036e-95	0.67579	0.739	0.561	2.20982e-91	Nrarp	2.15859e-47	0.381958	0.32	0.145	3.90877e-43	Rpl26	1.11521e-64	-0.251739	1	0.999	2.01943e-60
Taldo1	6.69095e-95	-0.553135	0.546	0.817	1.2116e-90	Krt5	5.93894e-47	0.265136	0.992	0.965	1.07542e-42	Rplp1	1.44924e-64	-0.276942	0.994	0.997	2.62428e-60
Cnn2	1.1394e-94	0.727768	0.34	0.109	2.06322e-90	Fxyd3	3.34312e-46	0.251261	0.94	0.871	6.05372e-42	Rps9	1.76753e-64	-0.255943	0.999	0.998	3.20064e-60
Slc38a2	2.49842e-94	0.582626	0.791	0.641	4.52414e-90	Tpm2	4.67435e-45	-0.531911	0.504	0.619	8.46431e-41	Dbi	1.49406e-63	0.539717	0.88	0.651	2.70544e-59
Lamc2	1.77578e-93	0.800024	0.468	0.228	3.21559e-89	Sox9	3.69673e-44	-0.461894	0.152	0.305	6.69404e-40	Bax	2.75621e-63	0.560112	0.712	0.396	4.99094e-59
Gsdmc2	1.28401e-92	-0.700941	0.274	0.617	2.32508e-88	Gltp	5.67295e-44	0.347228	0.448	0.263	1.02726e-39	Mgat4a	1.30263e-62	0.44854	0.47	0.184	2.3588e-58
Ier5	4.14615e-92	-0.563855	0.247	0.605	7.50784e-88	Serpinb5	6.22871e-44	-0.449577	0.381	0.531	1.1279e-39	Rpl5	2.12421e-62	-0.337219	0.983	0.992	3.84651e-58
2200002D01Rik	4.22967e-92	-0.552203	0.562	0.82	7.65909e-88	Lmna	9.42574e-44	-0.374153	0.59	0.698	1.70681e-39	Epb41l4b	5.23521e-62	0.46703	0.446	0.171	9.47991e-58
Thsd7a	6.8538e-92	0.643142	0.297	0.082	1.24109e-87	Alox12	1.97071e-43	0.346707	0.275	0.114	3.56856e-39	Wwc1	7.80292e-62	0.481802	0.421	0.157	1.41295e-57
Aldh1a1	7.03822e-92	-0.631959	0.044	0.333	1.27448e-87	Uqcrc1	3.59163e-43	-0.432698	0.34	0.491	6.50373e-39	Arl4c	2.22297e-60	0.575938	0.568	0.265	4.02535e-56
Ptgr1	1.01341e-90	-0.617889	0.069	0.368	1.83509e-86	Krt6a	3.23103e-42	0.414368	0.462	0.274	5.85074e-38	Mmp15	3.02251e-60	0.472825	0.512	0.218	5.47317e-56
Cavin3	1.11291e-90	0.710179	0.309	0.092	2.01526e-86	Cldn7	3.51757e-42	0.294027	0.578	0.36	6.36962e-38	Cldn4	7.30809e-60	0.547608	0.685	0.371	1.32335e-55
Spcs3	1.30657e-90	0.758217	0.409	0.174	2.36595e-86	Myh9	4.00879e-42	-0.401744	0.437	0.587	7.25912e-38	Egr1	8.75121e-60	-0.875073	0.233	0.521	1.58467e-55
Arpc1a	4.38408e-89	-0.564059	0.363	0.691	7.93868e-85	Akr1c13	1.26305e-41	0.31468	0.296	0.129	2.28713e-37	Ier3	1.97421e-59	0.568796	0.498	0.218	3.5749e-55
8430408G22Rik	1.57633e-88	-0.71295	0.043	0.322	2.85443e-84	Notch1	7.98118e-41	0.323603	0.519	0.321	1.44523e-36	Rps27l	2.5039e-59	0.435442	0.965	0.85	4.53406e-55
Tubb4b	2.18553e-88	-0.505382	0.617	0.863	3.95755e-84	Myl12b	2.54889e-39	-0.380777	0.678	0.745	4.61554e-35	Itm2b	3.35473e-59	-0.346829	0.973	0.984	6.07475e-55
Prr15l	1.13199e-87	-0.555696	0.015	0.276	2.0498e-83	Cnn3	4.94946e-39	-0.350546	0.137	0.28	8.96249e-35	Rps15	1.00004e-57	-0.328473	0.993	0.994	1.81088e-53
Idh1	1.82754e-87	-0.602638	0.185	0.516	3.30931e-83	Tmem176b	7.74236e-39	-0.461604	0.269	0.408	1.40199e-34	Pmaip1	3.11415e-57	0.393455	0.271	0.074	5.6391e-53
Ezr	5.89611e-86	-0.526332	0.344	0.681	1.06767e-81	Phldb2	2.68585e-38	-0.36545	0.152	0.294	4.86354e-34	Defb1	3.12676e-57	-1.0275	0.139	0.428	5.66194e-53
Cldn4	2.42874e-85	-0.593847	0.175	0.506	4.39797e-81	Cadm1	8.03309e-38	-0.40323	0.268	0.416	1.45463e-33	Tuba1a	4.53707e-57	0.401608	0.37	0.125	8.21572e-53
Sec11c	6.58896e-85	-0.572555	0.133	0.444	1.19313e-80	Fam84a	2.01521e-37	0.303259	0.285	0.129	3.64914e-33	Arpc1a	1.1089e-56	0.479778	0.827	0.565	2.008e-52
Mal2	9.81494e-85	-0.645346	0.125	0.431	1.77729e-80	Atf3	2.24974e-37	0.361534	0.257	0.11	4.07383e-33	Rpl22	1.9589e-56	-0.296309	0.985	0.992	3.54718e-52
Ifitm3	1.98752e-84	0.620845	0.782	0.634	3.59901e-80	Zfp36	1.04002e-36	0.320026	0.379	0.21	1.88326e-32	Rps18	2.50338e-56	-0.37435	0.952	0.956	4.53312e-52
2010111I01Rik	3.31243e-84	0.652639	0.597	0.387	5.99815e-80	Abracl	7.52339e-36	-0.384373	0.55	0.65	1.36234e-31	Gsdmc3	4.9147e-55	0.479949	0.519	0.235	8.89954e-51
Klf5	9.08898e-83	-0.497806	0.543	0.818	1.64583e-78	Rras	9.00762e-36	-0.360549	0.152	0.288	1.6311e-31	Slc9a3r1	6.2401e-54	0.415511	0.451	0.185	1.12996e-49
Anxa5	3.64375e-82	0.668659	0.5	0.273	6.59811e-78	Amotl1	1.27456e-35	-0.418977	0.183	0.318	2.30798e-31	Pycr2	1.29731e-53	0.431093	0.48	0.206	2.34917e-49
Mgat4a	7.29229e-82	-0.531422	0.035	0.295	1.32049e-77	Hjurp	1.79035e-35	0.301515	0.293	0.142	3.24196e-31	Rpl18	1.46144e-53	-0.271564	0.994	0.997	2.64637e-49
mt-Nd3	5.34512e-81	-0.250177	0.993	0.999	9.67895e-77	Arl4c	2.6527e-35	-0.41709	0.25	0.393	4.80351e-31	Enc1	1.51191e-53	0.381811	0.266	0.076	2.73777e-49
Ttc36	1.08157e-80	-0.546838	0.013	0.256	1.9585e-76	Sprr2a3	3.33872e-35	-0.607304	0.574	0.673	6.04576e-31	Sbsn	2.49436e-53	0.694122	0.489	0.226	4.51679e-49
Amotl1	1.09792e-80	0.641316	0.406	0.177	1.98812e-76	Nxn	4.89081e-35	-0.441573	0.364	0.487	8.85629e-31	Tmem64	3.76732e-53	0.593785	0.619	0.336	6.82186e-49
Adh7	1.29748e-80	-0.566523	0.018	0.265	2.34947e-76	Cd63	5.78777e-35	-0.304173	0.684	0.77	1.04805e-30	Cdkn1a	9.57917e-53	0.56822	0.741	0.452	1.7346e-48
Mgat3	5.74139e-80	-0.516263	0.107	0.408	1.03965e-75	Id2	2.64193e-34	0.326031	0.333	0.176	4.78401e-30	Rpl21	3.8331e-52	-0.310913	0.975	0.979	6.94098e-48
Serpinb5	1.67373e-78	0.64486	0.588	0.39	3.03079e-74	Mgat3	2.68055e-34	0.295262	0.395	0.231	4.85394e-30	Upk2	3.87089e-52	0.387199	0.281	0.085	7.00941e-48
Tmem176b	2.21404e-78	0.671518	0.486	0.268	4.00918e-74	Lamb3	7.4323e-34	-0.425184	0.207	0.336	1.34584e-29	Tacstd2	5.83005e-52	0.396225	0.951	0.794	1.05571e-47
Wnt4	3.60433e-78	0.605641	0.723	0.585	6.52672e-74	Wwc2	7.5409e-34	-0.373775	0.188	0.321	1.36551e-29	Mpp6	1.85792e-51	0.319486	0.295	0.092	3.36433e-47
Nrarp	9.6824e-78	-0.540437	0.055	0.319	1.75329e-73	Perp	1.01125e-33	-0.257246	0.759	0.853	1.83117e-29	H2-K1	5.22665e-51	0.432803	0.79	0.498	9.46442e-47
Ajuba	1.04714e-77	0.604617	0.328	0.119	1.89617e-73	Por	2.60624e-33	0.297856	0.475	0.306	4.71938e-29	Nectin2	2.66639e-50	0.370462	0.321	0.11	4.82829e-46
Ppic	2.46553e-76	0.572586	0.291	0.093	4.46459e-72	Fam162a	2.61142e-33	-0.460956	0.696	0.776	4.72875e-29	Ivl	5.46411e-50	0.625291	0.598	0.329	9.89441e-46
Lgals3	3.66293e-75	-0.336241	0.901	0.973	6.63284e-71	Cd24a	8.47848e-33	-0.296834	0.632	0.732	1.53528e-28	Rps27	8.51568e-50	-0.492997	0.682	0.786	1.54202e-45
Dbi	5.55381e-75	-0.517874	0.483	0.758	1.00568e-70	Neat1	2.5755e-32	0.27534	0.765	0.627	4.66371e-28	S100a1	4.30812e-49	0.431638	0.333	0.12	7.80114e-45
Pard6g	5.75235e-75	0.61864	0.561	0.356	1.04163e-70	Calm2	1.80757e-31	-0.289242	0.684	0.758	3.27314e-27	Jun	9.17124e-49	-0.634329	0.672	0.775	1.66073e-44
Fbxo32	1.6816e-73	0.655032	0.458	0.243	3.04504e-69	Tnfaip8	6.70046e-31	0.294747	0.533	0.374	1.21332e-26	Ctsl	5.88492e-48	-0.793201	0.339	0.564	1.06564e-43
Pdpn	2.65865e-73	0.551257	0.265	0.079	4.81427e-69	Gstt3	1.0353e-30	0.287423	0.293	0.154	1.87473e-26	S100a3	6.91714e-48	0.404863	0.383	0.152	1.25256e-43
Gsdmc3	2.46597e-72	-0.604817	0.082	0.347	4.46537e-68	Fbxo32	1.13003e-30	-0.420524	0.25	0.373	2.04625e-26	Aldh3b2	7.8249e-48	0.429809	0.378	0.151	1.41693e-43
Lmna	1.46725e-71	0.521119	0.718	0.604	2.6569e-67	Tshz2	2.67882e-30	0.276375	0.399	0.242	4.8508e-26	Fabp5	1.67645e-47	0.603416	0.291	0.1	3.03572e-43
Plet1	1.24919e-70	-0.589125	0.116	0.389	2.26202e-66	Rab27b	5.86228e-30	-0.353887	0.214	0.343	1.06154e-25	Ctnnb1	7.445e-47	0.431693	0.941	0.794	1.34814e-42
Cfl1	1.98173e-70	0.476041	0.775	0.69	3.58852e-66	Cldnd1	1.15869e-29	-0.346496	0.208	0.338	2.09815e-25	Thbs1	8.61467e-47	0.471026	0.435	0.188	1.55994e-42
Trim2	2.46248e-70	-0.508212	0.084	0.346	4.45906e-66	Rhov	1.44149e-29	0.31329	0.387	0.236	2.61026e-25	Rab11a	3.07154e-46	0.402799	0.785	0.511	5.56195e-42
Itgb6	1.81304e-69	0.634284	0.406	0.199	3.28306e-65	Cxcl16	2.69999e-29	-0.292004	0.16	0.284	4.88915e-25	Dcxr	3.12279e-46	0.448529	0.53	0.262	5.65475e-42
Mgst1	5.32804e-69	-0.492481	0.176	0.479	9.64801e-65	Fkbp1a	3.6552e-29	-0.348818	0.184	0.308	6.61883e-25	Rhov	3.23732e-46	0.370492	0.57	0.282	5.86214e-42
Sbsn	3.73881e-68	-0.585634	0.078	0.332	6.77024e-64	Map3k20	4.00995e-29	-0.338574	0.154	0.273	7.26121e-25	Sfn	4.34046e-46	-0.419329	0.854	0.928	7.85971e-42
Naip5	4.5437e-67	-0.52905	0.037	0.264	8.22774e-63	Aldh1a1	4.23707e-29	0.281127	0.314	0.173	7.67249e-25	Tubb4b	1.01406e-45	0.446099	0.913	0.777	1.83627e-41
Tnfaip2	6.91184e-67	-0.520756	0.126	0.394	1.2516e-62	Rnd3	6.30108e-29	-0.404175	0.187	0.305	1.141e-24	Ptma	1.3898e-45	-0.295875	0.993	0.996	2.51665e-41
H3f3b	3.50701e-66	0.264794	0.996	0.991	6.35048e-62	Klf3	6.70101e-29	0.271176	0.492	0.336	1.21342e-24	Id3	1.88231e-45	-0.859576	0.096	0.348	3.40849e-41
Gltp	5.36043e-66	-0.461306	0.164	0.448	9.70666e-62	Ptpn14	1.19994e-28	-0.357085	0.179	0.297	2.17285e-24	Trim16	3.63109e-45	0.312184	0.267	0.085	6.57518e-41
Cd14	1.94648e-65	-0.492424	0.033	0.253	3.52468e-61	Hk2	2.738e-28	0.272982	0.261	0.13	4.95796e-24	Gsn	7.07569e-45	0.406949	0.844	0.611	1.28127e-40
Mgst3	2.53135e-65	-0.436865	0.435	0.726	4.58376e-61	Sprr1a	2.77619e-28	-0.755785	0.571	0.615	5.02713e-24	Rpl17	1.82729e-44	-0.305321	0.962	0.97	3.30885e-40
Mast4	3.28083e-65	-0.49734	0.247	0.548	5.94093e-61	Selenow	1.02389e-27	-0.280809	0.56	0.661	1.85406e-23	Arl14	2.15228e-44	0.327136	0.277	0.092	3.89734e-40
Pdgfa	8.05772e-65	0.612208	0.413	0.211	1.45909e-60	Net1	2.66509e-27	0.278709	0.364	0.222	4.82595e-23	Cpox	5.10137e-44	0.329142	0.333	0.124	9.23755e-40
Perp	9.29145e-64	0.354379	0.89	0.764	1.6825e-59	Dst	3.10864e-27	-0.417843	0.457	0.559	5.62913e-23	Cd9	5.18788e-44	0.307838	0.986	0.932	9.39421e-40
Il18	1.5717e-63	-0.564918	0.151	0.416	2.84604e-59	S100g	3.24561e-27	0.293549	0.317	0.176	5.87715e-23	Ermp1	5.5207e-44	0.349213	0.323	0.12	9.99689e-40
Rab38	4.59953e-63	0.537981	0.279	0.101	8.32883e-59	Defb1	2.33398e-26	-0.579851	0.346	0.443	4.22638e-22	Rpl4	1.57829e-43	-0.302231	0.962	0.978	2.85797e-39
Basp1	1.47655e-62	-0.524771	0.565	0.788	2.67374e-58	Cd2ap	2.8315e-26	-0.301935	0.63	0.692	5.12728e-22	Notch1	6.61113e-43	-0.64062	0.233	0.472	1.19714e-38
H2-K1	1.51651e-61	-0.460258	0.326	0.619	2.7461e-57	Id1	4.37719e-26	0.293721	0.695	0.586	7.92621e-22	Dhcr24	1.64746e-42	0.301908	0.271	0.09	2.98322e-38
Actb	2.35099e-61	0.283195	0.984	0.975	4.25717e-57	Fosb	4.97773e-26	0.251302	0.436	0.278	9.01367e-22	Ccng1	1.80458e-42	0.438636	0.495	0.244	3.26774e-38
Tacstd2	4.53643e-61	-0.391457	0.686	0.865	8.21456e-57	Map4	5.68225e-26	-0.333578	0.249	0.367	1.02894e-21	Krt4	1.88737e-42	0.464312	0.909	0.678	3.41765e-38
Actg1	7.47412e-61	0.313338	0.982	0.98	1.35341e-56	Vcl	6.81119e-26	-0.334818	0.287	0.402	1.23337e-21	Pllp	3.71088e-42	0.343127	0.295	0.107	6.71965e-38
Hbegf	1.91641e-60	-0.490363	0.158	0.425	3.47024e-56	Actn4	8.79566e-26	-0.271038	0.661	0.732	1.59272e-21	Slc38a2	4.05644e-42	-0.565888	0.572	0.699	7.34541e-38
Npm1	2.99643e-60	0.35637	0.893	0.863	5.42594e-56	Dusp1	1.09779e-25	0.30368	0.528	0.388	1.98788e-21	Ildr1	1.12075e-41	0.333715	0.366	0.15	2.02945e-37
Ssbp2	3.76188e-60	0.583237	0.501	0.314	6.81201e-56	Hsp90aa1	2.13277e-25	-0.291417	0.564	0.643	3.86202e-21	Lrrfip1	1.38968e-41	0.380533	0.755	0.47	2.51644e-37
Pir	6.74086e-60	-0.455324	0.166	0.439	1.22064e-55	Rbms3	2.98166e-25	-0.337325	0.374	0.493	5.39919e-21	Rpl10a	1.62019e-41	-0.256398	0.989	0.989	2.93384e-37
Vamp5	9.84483e-60	-0.491312	0.225	0.491	1.7827e-55	Trim2	4.50943e-25	0.253657	0.33	0.199	8.16567e-21	H2-D1	4.37569e-41	0.382036	0.764	0.475	7.9235e-37
Krt7	6.15282e-59	0.302475	0.986	0.962	1.11415e-54	Elf3	6.75242e-25	0.267712	0.414	0.272	1.22273e-20	Fdft1	5.88585e-41	0.288	0.262	0.087	1.06581e-36
Uqcr10	6.38049e-59	-0.349157	0.74	0.901	1.15538e-54	Itgb1	1.89362e-24	-0.320166	0.43	0.532	3.42896e-20	Ppfibp2	2.16595e-40	0.327246	0.304	0.115	3.9221e-36
Sncg	8.98643e-59	0.722613	0.328	0.143	1.62726e-54	Cpe	2.95269e-24	-0.374551	0.509	0.578	5.34674e-20	Gprc5a	2.57526e-40	0.322456	0.273	0.096	4.66328e-36
Atp10b	1.23263e-58	-0.422578	0.088	0.322	2.23205e-54	Clstn1	4.96726e-24	-0.351352	0.318	0.425	8.99472e-20	Gpx4	6.01233e-40	0.356271	0.899	0.705	1.08871e-35
Bace2	3.37726e-58	-0.420771	0.102	0.347	6.11554e-54	Pdlim1	1.33106e-23	-0.33388	0.308	0.419	2.41028e-19	Ormdl2	1.20957e-39	0.351081	0.55	0.286	2.1903e-35
Lypd3	4.43979e-58	-0.450973	0.066	0.288	8.03958e-54	Mmp14	1.50879e-23	-0.300112	0.162	0.268	2.73212e-19	Msmo1	1.5867e-39	0.36805	0.384	0.165	2.8732e-35
Uqcrc1	3.38921e-57	0.56888	0.52	0.36	6.13719e-53	Pdgfa	3.38584e-23	-0.365654	0.221	0.327	6.13109e-19	Pbx1	1.80976e-39	-0.492339	0.577	0.698	3.27712e-35
Lrrfip1	8.88346e-57	-0.416632	0.307	0.587	1.60862e-52	Pik3c2a	4.31277e-23	-0.305776	0.148	0.251	7.80957e-19	Gdpd1	4.35676e-39	0.308058	0.315	0.123	7.88923e-35
Epb41l4b	3.19935e-56	-0.415073	0.056	0.268	5.79339e-52	Slc25a4	4.88192e-23	-0.291656	0.481	0.576	8.84018e-19	Lmo7	5.30263e-39	0.34545	0.38	0.166	9.602e-35
Por	1.64402e-55	-0.421876	0.209	0.477	2.97699e-51	Ptms	5.09919e-23	-0.259775	0.566	0.666	9.23361e-19	Sgk1	7.11636e-39	0.405435	0.778	0.515	1.28863e-34
Clstn1	3.5359e-55	0.553322	0.489	0.316	6.4028e-51	Atp2b1	7.89283e-23	-0.253605	0.597	0.679	1.42923e-18	Myadm	9.19159e-39	0.301874	0.256	0.087	1.66441e-34
Pla2g16	7.6793e-55	-0.40831	0.125	0.366	1.39057e-50	Pttg1ip	1.06923e-22	-0.376387	0.267	0.372	1.93617e-18	Cd2ap	9.61294e-39	0.395807	0.851	0.623	1.74071e-34
Atp1b1	1.30565e-54	-0.40314	0.307	0.597	2.36427e-50	Eif1a	1.13802e-22	-0.322778	0.273	0.383	2.06072e-18	8430408G22Rik	1.09927e-38	0.417094	0.442	0.214	1.99056e-34
Ctnnb1	1.74519e-54	-0.376553	0.693	0.86	3.16019e-50	AC149090.1	2.0929e-22	0.250105	0.648	0.522	3.78982e-18	Nucb2	1.36074e-38	0.334422	0.419	0.19	2.46403e-34
Txnip	1.52951e-53	-0.46093	0.29	0.56	2.76964e-49	Ndfip2	2.70858e-22	-0.322534	0.302	0.411	4.90469e-18	Gsdmc2	1.56753e-38	0.420232	0.748	0.487	2.83849e-34
Tpm4	1.96229e-53	0.538872	0.532	0.372	3.55332e-49	Bnip2	1.12113e-21	-0.296371	0.195	0.299	2.03013e-17	Cyp51	1.63864e-38	0.301018	0.253	0.086	2.96725e-34
Myl12a	8.57697e-53	0.403534	0.795	0.731	1.55312e-48	Rsu1	3.18052e-21	-0.288504	0.204	0.309	5.75929e-17	Tcp11l1	3.03927e-38	0.293268	0.318	0.124	5.5035e-34
Spint2	1.36511e-52	-0.353521	0.626	0.829	2.47195e-48	Id3	3.71309e-21	-0.444921	0.271	0.369	6.72366e-17	Rab11fip1	4.597e-38	0.328381	0.399	0.18	8.32425e-34
Srgap1	1.73717e-52	-0.388587	0.096	0.322	3.14567e-48	Nfib	1.59377e-20	-0.298174	0.312	0.417	2.886e-16	Cldnd1	5.41844e-38	0.339019	0.473	0.226	9.81172e-34
Cdh1	2.40328e-51	-0.421606	0.403	0.66	4.35186e-47	Ifitm3	3.04019e-20	-0.354313	0.653	0.702	5.50517e-16	Cdh1	6.78973e-38	0.388172	0.807	0.554	1.22948e-33
Smim14	3.78961e-51	-0.403268	0.215	0.475	6.86223e-47	Cdk4	5.20412e-20	-0.286102	0.385	0.478	9.42361e-16	Dst	1.13593e-37	-0.666391	0.343	0.525	2.05694e-33
Flrt2	5.04461e-51	0.533575	0.272	0.112	9.13479e-47	Pard6g	5.53568e-20	-0.332891	0.374	0.463	1.0024e-15	Gsdmc4	1.25067e-37	0.434021	0.304	0.12	2.26471e-33
Rbms3	6.33573e-51	0.526785	0.54	0.381	1.14727e-46	Plec	6.32874e-20	-0.291662	0.388	0.483	1.14601e-15	H3f3b	1.7008e-37	-0.275181	0.994	0.992	3.0798e-33
Srd5a1	2.70079e-50	-0.416482	0.342	0.611	4.89058e-46	Srpk2	9.32126e-20	-0.286869	0.502	0.584	1.68789e-15	Crb3	5.69007e-37	0.319451	0.354	0.151	1.03036e-32
Serpinb6b	4.06293e-50	0.498906	0.386	0.193	7.35716e-46	Pls3	2.49152e-19	-0.267078	0.299	0.403	4.51165e-15	Elf3	6.59636e-37	0.354738	0.582	0.317	1.19447e-32
Acaa2	9.95219e-50	-0.368471	0.225	0.488	1.80214e-45	Enah	5.60201e-19	-0.272539	0.329	0.427	1.01441e-14	Tmem140	7.24015e-37	0.2715	0.253	0.088	1.31105e-32
Dcxr	2.60488e-49	-0.411645	0.133	0.363	4.71692e-45	Tmem64	6.49388e-19	-0.323846	0.336	0.434	1.17591e-14	Syngr1	8.88249e-37	0.335812	0.383	0.173	1.60844e-32
Crip2	5.48273e-49	-0.38072	0.144	0.377	9.92813e-45	Wnt4	7.23005e-19	-0.332674	0.599	0.655	1.30922e-14	Id1	1.2923e-36	-0.605231	0.543	0.668	2.34009e-32
Coa3	9.6706e-49	-0.367452	0.333	0.602	1.75115e-44	Slc38a2	1.24618e-18	-0.286872	0.658	0.714	2.25659e-14	Ociad2	2.81681e-36	0.33797	0.79	0.518	5.10069e-32
Edn1	1.44031e-48	0.680803	0.318	0.152	2.60811e-44	Upk3bl	1.4559e-17	-0.289365	0.199	0.291	2.63634e-13	St14	5.09997e-36	0.305287	0.376	0.166	9.23502e-32
Pik3r1	2.46441e-48	0.656191	0.363	0.199	4.46255e-44	Nenf	2.19862e-17	-0.264583	0.365	0.457	3.98126e-13	Anxa2	5.18251e-36	0.4065	0.895	0.766	9.38448e-32
Rnd3	5.11607e-48	0.568921	0.356	0.192	9.26419e-44	Cdkn2a	3.06224e-17	-0.29156	0.535	0.595	5.5451e-13	Sptlc2	9.15058e-36	0.304268	0.352	0.151	1.65699e-31
Cd63	5.52407e-48	0.389145	0.772	0.7	1.0003e-43	Tes	6.12761e-17	-0.252632	0.209	0.3	1.10959e-12	Tspan8	9.32222e-36	0.338843	0.771	0.495	1.68807e-31
Add3	5.57125e-48	-0.367027	0.169	0.412	1.00884e-43	Map1lc3a	1.97505e-16	-0.260449	0.337	0.428	3.57642e-12	Rps17	3.31879e-35	-0.261521	0.97	0.975	6.00967e-31
Eif4ebp2	6.8652e-47	-0.380991	0.202	0.445	1.24315e-42	Siva1	8.79948e-16	-0.281859	0.276	0.359	1.59341e-11	Hmgcs1	3.81639e-35	0.376562	0.363	0.162	6.91071e-31
Gstt3	7.4097e-47	-0.359508	0.086	0.29	1.34175e-42	Tcf4	7.10025e-15	-0.324406	0.207	0.283	1.28571e-10	Junb	5.70923e-35	-0.529635	0.675	0.737	1.03383e-30
Abracl	1.00503e-46	0.494138	0.654	0.568	1.81992e-42	Csrp2	1.66849e-14	-0.360757	0.269	0.346	3.0213e-10	Ier5	7.29689e-35	0.355067	0.726	0.472	1.32132e-30
Gng5	3.40756e-46	-0.272208	0.842	0.948	6.17041e-42	Cbx6	6.63343e-14	-0.255643	0.371	0.445	1.20118e-09	Cd200r3	2.82922e-34	0.391142	0.544	0.307	5.12316e-30
Tnfaip8	4.13829e-46	-0.384882	0.279	0.536	7.49361e-42	Tmem106b	2.03243e-13	-0.259865	0.223	0.301	3.68033e-09	Pebp1	4.41778e-34	0.279015	0.937	0.806	7.99972e-30
Rab11a	1.19722e-45	-0.382742	0.372	0.616	2.16792e-41	Maged1	2.25131e-13	-0.271705	0.21	0.283	4.07667e-09	Atp10b	4.81478e-34	0.304486	0.456	0.226	8.71861e-30
Slc9a3r1	1.55677e-45	-0.342581	0.08	0.276	2.81899e-41	Pik3r1	6.91422e-13	-0.390164	0.216	0.281	1.25203e-08	Plk2	6.89997e-34	0.323758	0.412	0.198	1.24945e-29
Plec	1.74218e-45	0.483473	0.532	0.389	3.15475e-41	Hnrnpa1	6.93793e-13	-0.252467	0.418	0.487	1.25632e-08	Psmd8	1.18513e-33	0.355566	0.677	0.423	2.14603e-29
Mif	1.85196e-45	0.276182	0.969	0.905	3.35353e-41	Basp1	3.30679e-12	-0.319659	0.742	0.708	5.98794e-08	Dusp16	1.26833e-33	0.283212	0.293	0.118	2.2967e-29
Dusp1	7.88683e-45	-0.427473	0.29	0.536	1.42815e-40	Ssbp2	1.31871e-11	-0.28779	0.34	0.398	2.38792e-07	Rps7	1.47726e-33	-0.315576	0.895	0.907	2.67502e-29
Gnas	1.59984e-44	0.309526	0.876	0.863	2.89698e-40	Wnt5a	1.2422e-10	-0.250766	0.196	0.258	2.24938e-06	Nudt4	1.62511e-33	0.335549	0.496	0.26	2.94275e-29
AC149090.1	1.65226e-44	-0.386795	0.414	0.663	2.9919e-40	Pde7a	1.94305e-10	-0.259271	0.264	0.327	3.51848e-06	Trp63	1.64574e-33	-0.581075	0.066	0.266	2.98011e-29
Tnfrsf12a	3.27161e-44	0.515968	0.319	0.163	5.92423e-40	Hopx	4.07274e-07	-0.522407	0.268	0.299	0.00737492	Fam162a	1.71447e-33	-0.625443	0.667	0.74	3.10457e-29
Coq7	8.29466e-44	-0.333846	0.105	0.312	1.502e-39	Mt1	3.20691e-06	-0.285144	0.287	0.329	0.0580706	Pam	4.1571e-33	0.279252	0.291	0.119	7.52768e-29
Abcd3	1.32449e-43	-0.347119	0.161	0.385	2.39838e-39	Krt18	0.00118023	-0.429547	0.698	0.521	1	Me1	5.82755e-33	0.262717	0.298	0.121	1.05525e-28
Alox12	1.43305e-43	-0.361539	0.072	0.258	2.59497e-39	Akr1b3	0.00649449	-0.465369	0.716	0.56	1	Cpe	8.16762e-33	-0.545017	0.397	0.562	1.47899e-28
Pcbd2	3.8174e-43	-0.341029	0.221	0.465	6.91255e-39	Upk1b	0.145671	-0.636366	0.423	0.36	1	Atp6v0b	1.05836e-32	0.336067	0.654	0.402	1.91648e-28
Rab11fip1	1.09724e-42	-0.333934	0.075	0.262	1.98689e-38	Krt8	0.236637	-0.463063	0.873	0.758	1	Ezr	1.46227e-32	0.337478	0.803	0.555	2.64788e-28
Syngr1	1.20638e-42	-0.330698	0.07	0.253	2.1845e-38	Akr1b8	0.945433	-0.268031	0.376	0.332	1	Phlda1	1.53189e-32	0.407893	0.748	0.516	2.77394e-28
Hspa8	1.31937e-42	0.309921	0.897	0.892	2.38911e-38							Sdc1	2.72774e-32	-0.39532	0.679	0.758	4.9394e-28
Arpc1b	1.48896e-42	-0.313369	0.618	0.818	2.6962e-38							Grpel2	4.02044e-32	0.278337	0.27	0.107	7.28022e-28
G6pdx	1.4934e-42	-0.323097	0.076	0.263	2.70424e-38							Ralgapa2	4.79441e-32	0.300131	0.378	0.177	8.68171e-28
Cab39l	2.1561e-42	-0.328497	0.102	0.3	3.90427e-38							Blvra	5.96713e-32	0.267279	0.291	0.119	1.08053e-27
Ralgapa2	2.73063e-42	-0.328436	0.072	0.255	4.94463e-38							Litaf	6.09885e-32	0.262106	0.255	0.097	1.10438e-27
Pgd	4.52448e-42	-0.335648	0.162	0.389	8.19293e-38							Npm1	2.15762e-31	-0.347711	0.854	0.874	3.90701e-27
Rdh10	4.68641e-42	-0.423889	0.152	0.361	8.48615e-38							Celf2	2.98452e-31	0.294048	0.253	0.099	5.40438e-27
Tmem205	5.37207e-42	-0.342978	0.196	0.425	9.72774e-38							Igfbp7	3.42671e-31	0.332589	0.847	0.625	6.20508e-27
Clic1	7.92841e-42	-0.292964	0.686	0.854	1.43568e-37							Evpl	3.70191e-31	0.263931	0.354	0.163	6.70341e-27
Hjurp	9.64101e-42	-0.335527	0.09	0.282	1.74579e-37							Ifitm3	3.9946e-31	-0.473804	0.556	0.693	7.23342e-27
Cadm1	1.06671e-41	0.496589	0.439	0.289	1.93159e-37							Txnrd1	7.11475e-31	0.28541	0.318	0.141	1.28834e-26
Gde1	1.10887e-41	-0.31823	0.136	0.352	2.00794e-37							Osbpl3	3.43772e-30	0.346887	0.48	0.264	6.22502e-26
Hnrnpa1	2.24173e-41	0.471092	0.543	0.411	4.05933e-37							Hebp2	1.09474e-29	0.292376	0.384	0.188	1.98235e-25
Nfe2l3	2.33905e-41	-0.317815	0.078	0.262	4.23555e-37							Epn3	1.93193e-29	0.26103	0.304	0.132	3.49834e-25
Cyb5a	1.36431e-40	-0.267918	0.714	0.868	2.4705e-36							Endod1	3.34567e-29	0.297381	0.429	0.22	6.05833e-25
H2afj	1.93421e-40	-0.339308	0.419	0.662	3.50247e-36							Rpl31	4.1775e-29	-0.256296	0.949	0.947	7.56461e-25
Ptms	3.43361e-40	0.382317	0.678	0.581	6.21758e-36							Vamp8	4.46512e-29	0.29007	0.824	0.589	8.08544e-25
Mocs2	5.65846e-40	-0.316936	0.126	0.326	1.02463e-35							Wnt4	8.01578e-29	-0.494195	0.53	0.638	1.4515e-24
Irf2	6.58354e-40	-0.345748	0.215	0.442	1.19215e-35							Ssbp2	1.04634e-28	-0.564852	0.208	0.39	1.89471e-24
Sh3bgrl2	1.52447e-39	-0.319928	0.093	0.28	2.76051e-35							Ptgs1	1.82581e-28	0.252761	0.298	0.131	3.30618e-24
Tmsb10	4.1277e-39	0.444047	0.609	0.516	7.47443e-35							Serpinb6a	1.90252e-28	0.310682	0.65	0.401	3.44508e-24
Ptpn14	5.5613e-39	0.475371	0.334	0.188	1.00704e-34							Hmgn1	5.15543e-28	-0.35917	0.83	0.849	9.33545e-24
Dapl1	6.29988e-39	-0.551677	0.305	0.509	1.14078e-34							4631405K08Rik	9.32315e-28	-0.556824	0.173	0.356	1.68824e-23
Wwc2	7.98504e-39	0.476592	0.35	0.204	1.44593e-34							Rpl11	1.25801e-27	-0.269466	0.896	0.916	2.278e-23
Tmbim6	2.15875e-38	-0.327397	0.386	0.629	3.90906e-34							Rplp2	2.58377e-27	-0.297385	0.848	0.87	4.67868e-23
Myl6	4.67982e-38	0.288034	0.957	0.96	8.47422e-34							Sec11c	2.69729e-27	0.278475	0.563	0.326	4.88426e-23
Trp63	6.59671e-38	0.508479	0.346	0.197	1.19453e-33							Flnb	3.35978e-27	0.260805	0.338	0.159	6.0839e-23
Pde7a	6.92018e-38	0.488942	0.398	0.251	1.25311e-33							S100g	3.93395e-27	-0.895984	0.103	0.285	7.1236e-23
Myh9	1.01956e-37	0.45938	0.578	0.47	1.84622e-33							Fzd6	4.53908e-27	-0.536352	0.2	0.378	8.21937e-23
Cdkn2b	1.66605e-37	-0.386426	0.279	0.502	3.01688e-33							Itga6	5.32024e-27	-0.519626	0.191	0.372	9.63389e-23
Id2	1.96071e-37	-0.33057	0.126	0.321	3.55045e-33							Tmem147	6.57329e-27	0.284329	0.55	0.318	1.19029e-22
Fzd6	2.90332e-37	0.468643	0.455	0.314	5.25733e-33							Taok3	8.56466e-27	0.268911	0.374	0.189	1.55089e-22
Selenow	3.23016e-37	0.37072	0.658	0.582	5.84918e-33							Tmbim4	9.27361e-27	0.262166	0.561	0.326	1.67927e-22
Tcf4	6.56635e-37	0.517397	0.341	0.201	1.18903e-32							Arl6ip1	1.05361e-26	0.281229	0.769	0.524	1.90787e-22
Tuba1a	1.40294e-36	0.504621	0.259	0.124	2.54044e-32							Ephx1	1.73859e-26	0.276466	0.502	0.28	3.14824e-22
Hes1	2.5247e-36	-0.382081	0.757	0.849	4.57174e-32							Csta1	2.68707e-26	0.32819	0.352	0.175	4.86575e-22
Ccdc12	2.67634e-36	-0.311181	0.28	0.513	4.84631e-32							Rbpms	2.84398e-26	0.312986	0.536	0.32	5.14987e-22
Ank3	8.2903e-36	-0.29949	0.177	0.384	1.50121e-31							Fam129b	9.70599e-26	0.291969	0.449	0.249	1.75756e-21
Hebp2	2.04826e-35	-0.286088	0.09	0.263	3.709e-31							Wls	1.0348e-25	-0.471931	0.681	0.725	1.87381e-21
Mycl	2.12627e-35	-0.304222	0.137	0.327	3.85026e-31							Cab39	1.31542e-25	0.284012	0.502	0.291	2.38196e-21
Fkbp1a	3.13995e-35	0.449777	0.339	0.197	5.68582e-31							S100a10	1.67564e-25	0.308491	0.585	0.358	3.03424e-21
Slc12a2	3.17819e-35	-0.335077	0.133	0.32	5.75506e-31							Serinc3	1.70671e-25	0.302089	0.518	0.302	3.0905e-21
Arpc5l	8.54762e-35	-0.287965	0.321	0.56	1.5478e-30							Mfge8	1.98379e-25	-0.481041	0.612	0.689	3.59224e-21
Sod2	9.73986e-35	-0.286479	0.234	0.461	1.76369e-30							Uqcrq	7.58645e-25	0.25399	0.887	0.703	1.37376e-20
H2-D1	4.18576e-34	-0.302506	0.345	0.58	7.57957e-30							Ier2	9.08315e-25	-0.463371	0.519	0.616	1.64478e-20
Itgb1	5.96598e-34	0.43742	0.546	0.445	1.08032e-29							Pard6g	1.22468e-24	-0.530865	0.281	0.433	2.21765e-20
Nedd4	7.2771e-34	0.329851	0.753	0.716	1.31774e-29							Afdn	1.32038e-24	0.278863	0.437	0.241	2.39094e-20
Sh3pxd2a	9.41536e-34	0.412679	0.32	0.181	1.70493e-29							Fgfr2	1.34454e-24	-0.527245	0.086	0.252	2.4347e-20
Dag1	1.0638e-33	0.387991	0.619	0.531	1.92632e-29							Nxn	1.9098e-24	-0.536208	0.283	0.438	3.45826e-20
Smagp	1.12019e-33	-0.26238	0.1	0.274	2.02845e-29							Edf1	8.86656e-24	0.264875	0.792	0.594	1.60556e-19
Fam84a	1.71014e-33	-0.283802	0.095	0.267	3.09672e-29							Isoc1	9.1925e-24	0.278956	0.53	0.316	1.66458e-19
Tshz2	1.84509e-33	-0.273535	0.185	0.389	3.34109e-29							Bace2	1.87038e-23	0.268745	0.449	0.253	3.38689e-19
Set	4.50844e-33	0.34603	0.681	0.625	8.16389e-29							Tnfaip2	2.73405e-23	0.316845	0.491	0.293	4.95081e-19
Tpd52	5.76503e-33	-0.264167	0.202	0.411	1.04393e-28							Aldh1a1	3.47974e-23	0.285027	0.411	0.229	6.30112e-19
Ppib	7.10773e-33	0.311489	0.729	0.68	1.28707e-28							Arpc3	5.65029e-23	0.252899	0.834	0.648	1.02315e-18
Cmpk1	9.14403e-33	-0.28248	0.19	0.392	1.6558e-28							Prr13	7.91184e-23	0.281741	0.64	0.412	1.43268e-18
Ehf	1.01102e-32	-0.297678	0.449	0.676	1.83075e-28							Hmgn3	8.43071e-23	0.269004	0.541	0.33	1.52663e-18
Itga6	1.62872e-32	0.444273	0.441	0.311	2.94928e-28							Tpm2	1.02028e-22	-0.48798	0.44	0.571	1.84752e-18
Anxa2	2.05804e-32	0.265043	0.826	0.77	3.7267e-28							Elk3	1.13371e-22	0.267244	0.489	0.289	2.05292e-18
Ide	2.15444e-32	-0.275388	0.113	0.285	3.90126e-28							Srd5a1	1.17995e-22	0.28268	0.722	0.507	2.13665e-18
2610507B11Rik	3.65758e-32	-0.284615	0.182	0.373	6.62315e-28							Ccdc12	1.3161e-22	0.282322	0.634	0.419	2.38319e-18
Timp2	6.29918e-32	0.41429	0.557	0.458	1.14066e-27							Crip2	1.83084e-22	0.309176	0.477	0.286	3.31528e-18
Pcdh7	9.74929e-32	0.469471	0.447	0.329	1.7654e-27							Rflnb	1.89555e-22	-0.606548	0.238	0.386	3.43247e-18
Hspe1	1.12817e-31	0.335	0.691	0.635	2.04288e-27							Lamb3	2.30081e-22	-0.494687	0.125	0.283	4.1663e-18
Jup	1.30627e-31	-0.294259	0.567	0.756	2.3654e-27							Arpc5	2.74113e-22	0.254615	0.738	0.518	4.96363e-18
Gpx2	1.98955e-31	-0.265203	0.178	0.373	3.60268e-27							Rassf9	2.81027e-22	0.306878	0.54	0.337	5.08883e-18
Sprr1a	3.10474e-31	-0.582868	0.45	0.64	5.62206e-27							Rtn4	3.19883e-22	0.283856	0.806	0.634	5.79243e-18
Tmem123	3.37101e-31	-0.287061	0.212	0.412	6.10423e-27							Pla2g16	4.28524e-22	0.250539	0.471	0.273	7.75971e-18
4631405K08Rik	4.41589e-31	0.468017	0.422	0.295	7.99629e-27							Ppp1r2	4.70696e-22	0.256977	0.487	0.288	8.52337e-18
Las1l	7.4569e-31	-0.271573	0.114	0.279	1.3503e-26							Mcl1	6.88554e-22	0.279695	0.741	0.531	1.24683e-17
Clip1	9.02921e-31	-0.271844	0.212	0.415	1.63501e-26							2610507B11Rik	7.63798e-22	0.267612	0.489	0.293	1.38309e-17
Nr2f2	1.21873e-30	-0.274803	0.206	0.406	2.20687e-26							Pmepa1	8.19069e-22	-0.380066	0.73	0.773	1.48317e-17
Srpk2	2.35884e-30	0.400763	0.599	0.512	4.27139e-26							H2afj	8.44347e-22	0.280232	0.774	0.567	1.52894e-17
Siva1	2.64672e-30	0.43149	0.4	0.277	4.79268e-26							Pet100	9.20442e-22	0.263457	0.596	0.383	1.66674e-17
Ergic1	5.14874e-30	-0.251194	0.113	0.276	9.32335e-26							Gabarapl2	1.02322e-21	0.258021	0.685	0.456	1.85284e-17
Ehd4	5.54636e-30	-0.264494	0.189	0.379	1.00434e-25							Eef1g	1.13567e-21	-0.28931	0.827	0.84	2.05647e-17
Ier3	8.58513e-30	-0.298176	0.134	0.304	1.5546e-25							Ei24	1.69977e-21	0.254946	0.487	0.286	3.07795e-17
Cdk4	1.77279e-29	0.404679	0.496	0.396	3.21017e-25							Atp2b1	1.78851e-21	0.250902	0.81	0.6	3.23864e-17
Zfand5	2.04097e-29	-0.296097	0.346	0.562	3.69579e-25							Lasp1	1.84812e-21	0.25831	0.435	0.25	3.34657e-17
Maged1	2.05169e-29	0.431228	0.331	0.207	3.71519e-25							Palmd	2.19507e-21	0.359944	0.439	0.261	3.97484e-17
Golim4	3.29822e-29	0.418917	0.309	0.184	5.97242e-25							Tubb5	6.75506e-21	0.279786	0.8	0.627	1.22321e-16
Ftl1	4.87737e-29	-0.250248	0.919	0.956	8.83194e-25							Nedd4	9.17233e-21	-0.336858	0.706	0.729	1.66093e-16
Bax	5.6527e-29	-0.29957	0.292	0.496	1.02359e-24							Srgap1	9.17315e-21	0.255325	0.412	0.235	1.66107e-16
Bex3	1.0005e-28	0.585823	0.403	0.292	1.81171e-24							Fam32a	1.06889e-20	0.254747	0.651	0.435	1.93554e-16
Actn4	1.48675e-28	0.316683	0.716	0.681	2.6922e-24							Cyp2f2	2.31645e-20	-0.688983	0.315	0.447	4.19463e-16
Ifitm2	1.75709e-28	0.353229	0.612	0.524	3.18173e-24							Anxa8	2.8356e-20	-0.391827	0.428	0.557	5.1347e-16
Mmp15	3.34192e-28	-0.268704	0.139	0.305	6.05155e-24							Bex3	5.2661e-20	0.274422	0.481	0.295	9.53585e-16
Pdlim1	5.11242e-28	0.445315	0.432	0.326	9.25758e-24							B2m	5.8677e-20	0.283342	0.371	0.209	1.06252e-15
Ktn1	5.38767e-28	0.357797	0.604	0.528	9.75599e-24							Tmbim6	1.15505e-19	0.250907	0.73	0.535	2.09157e-15
Jund	6.78839e-28	-0.265405	0.374	0.588	1.22924e-23							S100a16	1.3741e-19	0.27908	0.882	0.774	2.48822e-15
Tmbim4	1.31357e-27	-0.260384	0.22	0.411	2.37861e-23							Rpl35	4.57581e-19	-0.265889	0.796	0.813	8.28588e-15
Junb	1.55769e-26	-0.270981	0.586	0.781	2.82066e-22							Krt15	1.44259e-18	-0.291063	0.924	0.964	2.61224e-14
Fermt1	1.67527e-26	0.406995	0.303	0.185	3.03357e-22							Ar	2.21474e-18	-0.416861	0.446	0.538	4.01046e-14
Thbs1	3.14487e-26	0.412709	0.311	0.192	5.69472e-22							Krt6a	2.39893e-18	0.29367	0.546	0.356	4.34399e-14
Calm2	4.37889e-26	0.305533	0.725	0.711	7.9293e-22							Pcdh7	3.98369e-18	-0.441094	0.248	0.38	7.21366e-14
Slc25a4	1.48354e-25	0.358301	0.568	0.503	2.68639e-21							Pik3r1	7.69539e-17	-0.469053	0.131	0.262	1.39348e-12
Pon2	1.57523e-25	-0.250914	0.271	0.463	2.85242e-21							Pycard	1.97357e-16	-0.308911	0.537	0.622	3.57374e-12
Map3k20	1.94832e-25	0.389858	0.286	0.173	3.52801e-21							Nectin1	3.92694e-16	-0.414425	0.233	0.354	7.1109e-12
Aplp2	3.78592e-25	0.345824	0.575	0.501	6.85555e-21							Dsp	6.28307e-16	-0.326813	0.639	0.668	1.13774e-11
Ncl	4.12445e-25	0.304721	0.731	0.703	7.46855e-21							Fosb	8.13891e-16	-0.453593	0.27	0.388	1.47379e-11
Ier2	5.76748e-25	-0.269276	0.457	0.655	1.04437e-20							Klf5	8.1946e-16	-0.289322	0.731	0.746	1.48388e-11
Mmp14	7.10174e-25	0.379918	0.288	0.176	1.28598e-20							Lama3	1.68444e-14	-0.437268	0.142	0.258	3.05019e-10
Itgb5	8.30772e-25	0.385225	0.279	0.167	1.50436e-20							Hes1	4.44474e-14	-0.335084	0.805	0.828	8.04853e-10
Crim1	9.06621e-25	0.396431	0.442	0.345	1.64171e-20							Pdgfa	5.68214e-14	-0.418241	0.169	0.281	1.02892e-09
Vcl	9.32582e-25	0.398648	0.411	0.307	1.68872e-20							Rpl36a	2.26282e-13	-0.250242	0.658	0.688	4.09752e-09
Sox9	3.10687e-24	0.423086	0.297	0.185	5.62592e-20							Pde7a	3.22892e-13	-0.388697	0.195	0.306	5.84692e-09
Anxa8	3.203e-24	-0.288329	0.4	0.589	5.8e-20							Clip4	4.69856e-13	-0.379441	0.266	0.368	8.50816e-09
Luzp1	4.28612e-24	0.372824	0.457	0.359	7.76131e-20							Sfr1	6.38629e-13	-0.312719	0.543	0.597	1.15643e-08
Tubb5	5.26554e-24	0.312031	0.678	0.642	9.53485e-20							Hif1a	1.95703e-12	-0.360078	0.232	0.337	3.54379e-08
Dusp7	9.05549e-24	0.36317	0.252	0.145	1.63977e-19							Rgs12	2.60881e-12	-0.350657	0.197	0.302	4.72403e-08
Rps27	1.08736e-23	0.282277	0.788	0.764	1.969e-19							Fosl2	2.94428e-12	-0.36291	0.325	0.414	5.33151e-08
Pkp3	1.95576e-23	0.376342	0.362	0.255	3.54148e-19							Hnrnpa1	4.90109e-12	-0.362267	0.384	0.457	8.87489e-08
Bnip2	4.31099e-23	0.391466	0.315	0.21	7.80634e-19							Nfix	7.37784e-12	-0.325178	0.176	0.282	1.33598e-07
Hif1a	4.77144e-23	0.378503	0.399	0.293	8.64013e-19							Ifitm2	8.60157e-12	-0.299821	0.491	0.557	1.55757e-07
Nenf	1.25589e-22	0.372451	0.466	0.38	2.27416e-18							Fbxo32	1.8778e-11	-0.381625	0.217	0.315	3.40031e-07
Upk3bl	3.37486e-22	0.39805	0.315	0.209	6.11119e-18							Atp1b3	2.61388e-11	-0.399332	0.302	0.381	4.73321e-07
Enah	3.56127e-22	0.362122	0.435	0.346	6.44876e-18							Hnrnpa0	2.86218e-11	-0.256656	0.627	0.637	5.18283e-07
Ndfip2	6.7701e-22	0.414174	0.414	0.323	1.22593e-17							Prdx6	4.5704e-11	-0.252786	0.595	0.624	8.27608e-07
Pik3c2a	1.47067e-21	0.360859	0.266	0.163	2.66309e-17							Atrn	4.98437e-11	-0.256217	0.589	0.618	9.0257e-07
Atp1b3	1.94119e-21	0.403313	0.435	0.346	3.5151e-17							Dhrs3	5.18967e-11	-0.314099	0.395	0.46	9.39745e-07
Sdc1	1.99241e-21	-0.251875	0.631	0.789	3.60785e-17							Pard3	6.613e-11	-0.350779	0.297	0.377	1.19748e-06
Isoc1	3.93162e-21	0.35767	0.414	0.322	7.11938e-17							Rps27rt	6.8394e-11	-0.311498	0.364	0.441	1.23848e-06
Eid1	9.7793e-21	0.379992	0.301	0.201	1.77084e-16							Amotl1	7.39758e-11	-0.350477	0.156	0.253	1.33955e-06
Reep5	1.11049e-20	0.361929	0.511	0.44	2.01087e-16							Glul	8.35536e-11	-0.325433	0.256	0.352	1.51299e-06
Wnt5a	4.41451e-20	0.387821	0.291	0.196	7.99379e-16							Zfp36l2	2.24186e-10	-0.307512	0.197	0.296	4.05957e-06
Ryk	1.11397e-19	0.374902	0.339	0.245	2.01717e-15							Ktn1	4.02412e-10	-0.298873	0.515	0.554	7.28687e-06
Csrp2	1.91118e-19	0.506228	0.362	0.279	3.46077e-15							Dnajb1	4.75415e-10	-0.351252	0.255	0.337	8.60882e-06
Nfib	2.01941e-18	0.340049	0.419	0.332	3.65675e-14							Jag1	4.88437e-10	-0.30688	0.194	0.288	8.84461e-06
Sfr1	2.0529e-18	0.281949	0.618	0.579	3.71739e-14							Mast4	1.65806e-09	-0.324614	0.421	0.475	3.00241e-05
Cbx6	4.3217e-18	0.346398	0.456	0.382	7.82574e-14							Aplp2	1.87739e-09	-0.290361	0.48	0.528	3.39958e-05
Pfn1	1.27843e-17	0.256932	0.665	0.645	2.31498e-13							Txnip	2.53258e-09	-0.282413	0.439	0.496	4.586e-05
Fos	2.37901e-17	-0.260501	0.554	0.696	4.30791e-13							Crim1	2.62239e-09	-0.337225	0.312	0.381	4.74862e-05
Phldb2	1.89963e-16	0.336828	0.273	0.187	3.43985e-12							Itgb4	3.25095e-09	-0.34329	0.181	0.269	5.88683e-05
Rsu1	6.40328e-16	0.340403	0.307	0.226	1.15951e-11							Kcnq1ot1	4.31318e-09	-0.364902	0.381	0.442	7.81031e-05
Rgs12	7.89128e-16	0.322851	0.348	0.265	1.42895e-11							Nfat5	6.09003e-09	-0.292277	0.316	0.388	0.000110278
Hsp90b1	1.61032e-15	0.254029	0.626	0.617	2.91596e-11							Tra2b	6.86106e-09	-0.259986	0.511	0.551	0.00012424
Zfp503	2.84945e-15	0.314959	0.275	0.191	5.15979e-11							Ankrd11	1.928e-08	-0.284374	0.376	0.433	0.000349122
Rin2	3.74853e-15	0.321802	0.26	0.177	6.78785e-11							Aqp3	2.21071e-08	-0.34648	0.277	0.347	0.000400316
Tmem106b	4.21776e-15	0.35174	0.313	0.235	7.63752e-11							Clstn1	2.92869e-08	-0.307053	0.307	0.372	0.000530326
Vangl1	4.81002e-15	0.338939	0.334	0.26	8.70999e-11							Cirbp	3.69589e-08	-0.264611	0.572	0.579	0.000669252
Cavin1	4.9515e-15	0.31452	0.334	0.253	8.96618e-11							Tmem176b	8.66922e-08	-0.316305	0.264	0.337	0.00156982
Map4	1.19662e-14	0.348065	0.349	0.279	2.16685e-10							Usp34	3.10044e-07	-0.263965	0.37	0.422	0.00561427
Hnrnpm	2.37856e-14	0.278302	0.531	0.494	4.30709e-10							Vezf1	3.50958e-07	-0.270078	0.239	0.307	0.00635515
Mbnl1	2.54359e-14	0.341209	0.422	0.368	4.60593e-10							Prag1	3.85304e-07	-0.254033	0.197	0.271	0.00697709
Plekha1	3.25948e-14	0.313228	0.318	0.242	5.90227e-10							Irf6	4.05083e-07	-0.273098	0.259	0.322	0.00733524
Lgr4	5.71368e-14	0.348323	0.318	0.246	1.03463e-09							Plec	4.93838e-07	-0.291386	0.394	0.433	0.00894241
Utrn	5.89354e-14	0.325179	0.299	0.223	1.0672e-09							Foxp1	6.07027e-07	-0.259056	0.404	0.445	0.010992
Nfix	6.78536e-14	0.324972	0.321	0.247	1.22869e-09							Tbx3	6.10648e-07	-0.296545	0.294	0.349	0.0110576
Cnn3	9.08645e-14	0.303466	0.252	0.175	1.64538e-09							Lgr4	9.64936e-07	-0.283367	0.208	0.275	0.0174731
Tspan3	1.21916e-13	0.297457	0.38	0.314	2.20766e-09							Pnisr	1.13069e-06	-0.26736	0.384	0.425	0.0204745
Ankrd11	1.78609e-13	0.266547	0.465	0.41	3.23425e-09							Zfp36	1.18705e-06	-0.28675	0.259	0.317	0.0214952
Tmem176a	3.85155e-13	0.308396	0.299	0.224	6.97439e-09							Ttc3	1.61841e-06	-0.258384	0.367	0.414	0.0293061
Ptov1	4.11927e-13	0.302661	0.298	0.224	7.45918e-09							Rdx	2.38535e-06	-0.250017	0.357	0.4	0.0431938
Vezf1	4.7895e-13	0.296125	0.348	0.279	8.67282e-09							Ahnak2	3.06637e-06	-0.284647	0.269	0.326	0.0555259
Sh3bgrl	4.79335e-13	0.307833	0.361	0.296	8.6798e-09							Foxn3	3.63262e-06	-0.271181	0.214	0.276	0.0657795
H2afv	1.5208e-12	0.272685	0.485	0.444	2.75387e-08							Tnrc6b	4.87162e-06	-0.253991	0.385	0.419	0.0882153
Rras	1.7073e-12	0.303814	0.26	0.19	3.09157e-08							Rbms3	1.2698e-05	-0.279158	0.406	0.426	0.229936
Ppp1r12a	3.26379e-12	0.309155	0.337	0.269	5.91007e-08							Serpinb5	3.17592e-05	-0.281368	0.428	0.446	0.575096
Mt1	2.55363e-11	0.273544	0.355	0.285	4.62411e-07							Txndc17	3.47034e-05	-0.253659	0.757	0.698	0.628409
Eif1a	5.49218e-11	0.334395	0.356	0.305	9.94523e-07							Flna	0.0003325	-0.307441	0.307	0.332	1
Nisch	6.9707e-11	0.277937	0.444	0.409	1.26226e-06							Dnpep	0.00718711	-0.397321	0.328	0.338	1
Zmiz1	1.59075e-10	0.275257	0.381	0.329	2.88053e-06							Gm42418	0.0269183	0.35205	1	0.999	1
Pdia6	1.82363e-09	0.260807	0.476	0.461	3.30223e-05
Tnrc6c	2.02087e-09	0.310923	0.271	0.217	3.65939e-05
Wdr43	2.27172e-09	0.273809	0.282	0.225	4.11363e-05
Prmt1	2.44761e-09	0.265817	0.339	0.286	4.43212e-05
Map1lc3a	1.42222e-08	0.271962	0.398	0.366	0.000257536
Itm2c	3.11495e-08	0.253988	0.391	0.352	0.000564054
Col4a5	3.34318e-08	0.288864	0.294	0.248	0.000605383
Ski	3.47654e-08	0.272886	0.272	0.223	0.000629533
Tln1	3.50384e-08	0.270027	0.272	0.221	0.000634476
Hmgb1	4.20374e-08	0.251032	0.497	0.494	0.000761213
Fat1	4.27738e-08	0.257843	0.33	0.287	0.000774548
Arhgef5	6.56359e-08	0.271742	0.302	0.256	0.00118853
Wipi1	7.60226e-08	0.271934	0.265	0.218	0.00137662
Kcnq1ot1	1.00882e-07	0.285625	0.451	0.427	0.00182676
Ptpn1	7.30014e-07	0.259507	0.297	0.257	0.0132191
Morf4l2	2.31059e-06	0.250376	0.412	0.401	0.0418402
Tle4	4.7661e-06	0.265035	0.258	0.22	0.0863045
Rab27b	1.47226e-05	0.262233	0.289	0.259	0.266598
Sprr2a3	0.000300683	-0.317176	0.583	0.627	1
Clu	0.0135335	-0.449516	0.676	0.616	1
Gm42418	0.0145608	-0.320628	0.999	0.999	1

## Sheet: Variable_features_NMU-o-P_and_D
VariableFeatures_NMU-o-P	VariableFeatures_NMU-o-D	Common NMU-o-P and D	Only in NMU-o-P	Only in NMU-o-D
Sprr2f	Upk3a	Sprr2f	Flg	Reg3g
Psca	Ppbp	Psca	Ptcra	Reg1
Gm42418	Acta2	Gm42418	Krtdap	Rgs5
Krt13	Krt17	Krt13	Mgp	BC037156
Ppbp	Gm42418	Ppbp	S100a9	Tagln
BC100530	Krt16	BC100530	Ero1l	A630095E13Rik
S100g	Sprr1a	S100g	Cnfn	Timp3
Sprr1a	Psca	Sprr1a	2610528A11Rik	Myl9
Ltf	Krt1	Ltf	Tslp	Fbln2
Fabp5	Phgr1	Fabp5	Rptn	Ubd
Flg	Clu	Gsto1	Pirb	Cdkn1c
Gsto1	Igfbp5	Clu	Malat1	Ccl7
Clu	Ccl20	Mal	B230312C02Rik	Sult1c2
Mal	S100g	Ccl20	Sprr2j-ps	Rgs4
Ptcra	Top2a	Hopx	Tmsb4x	Stk17b
Ccl20	Krt18	Cxcl5	Sat1	Snap25
Hopx	Cenpf	Fth1	Arl6ip1	Fn1
Cxcl5	Reg3g	Cbr2	Gm16222	Dnpep
Fth1	Cxcl5	Arg1	Lgals3	Tubb2b
Cbr2	Stmn2	Ctla2a	Cryab	Tceal9
Arg1	Sprr2a3	Nupr1	Tmprss11d	Akap12
Ctla2a	Cxcl2	Ube2c	AC140186.1	Bex3
Nupr1	Ltf	Sprr2d	Cdca8	Cxcl10
Ube2c	Reg1	Krt6b	Tacstd2	Onecut2
Sprr2d	Tff1	Krt4	Ifi44	Sox11
Krt6b	Krt13	Cenpf	Lgals7	Cdo1
Krt4	Upk1b	Krt17	Dqx1	Uchl1
Cenpf	Hopx	Top2a	Krt7	Serpinb9b
Krt17	Akr1b3	Calml3	Lcn2	Mgat4c
Top2a	Fabp5	Phgr1	Gm43409	Foxr1
Calml3	Ube2c	Krt1	Apoc1	Gkn3
Phgr1	Gstm1	Sprr3	Olfr286	Gm44000
Krt1	Nusap1	Sprr2a3	Edn2	Wisp1
Sprr3	Gsto1	Anxa1	Aurkb	Snx31
Sprr2a3	Ankrd1	Krt6a	Fbxo5	Adamts18
Anxa1	Fmo5	Krt10	Thap8	Acer2
Krt6a	Htra1	AA467197	mt-Atp6	Egr3
Krt10	Rgs5	Ecm1	H2afx	Tnfrsf11b
AA467197	Krt8	Gsdmc2	Parm1	Acaa1b
Krtdap	Cdc20	Krt23	Sfn	Upk2
Ecm1	Prc1	Ifitm1	Pgf	Cib3
Gsdmc2	Cald1	Krt15	Smc4	Unc13c
Krt23	Ckap2	Hist1h1b	Vmn1r86	Spata17
Mgp	Nupr1	Krt16	Gm47875	St8sia6
Ifitm1	Upk1a	Slurp1	Sprr2e	Csrnp3
Krt15	Tpx2	Sprr2h	Klrk1	Tmem47
Hist1h1b	Ndufa4l2	Krt14	Abcc8	Fam166b
Krt16	Birc5	Ccl2	Gm45017	Gm42556
Slurp1	BC037156	Agl	Hey2	Dhdh
Sprr2h	Ccnb1	Nccrp1	Rdh1	Mmp12
S100a9	Krt14	Cxcl3	Grin2a	Ifi47
Krt14	Cdk1	Nusap1	Galnt14	Gm4951
Ccl2	Cdkn3	Gfod2	Mgarp	2410080I02Rik
Agl	Serpinb6b	Ly6d	Cidea	Lipn
Nccrp1	Olfm4	Cyp2f2	mt-Co3	Col5a2
Cxcl3	Anxa1	Upk1b	Oasl1	Lgals4
Nusap1	Pclaf	Krt19	Lipk	Gm16638
Gfod2	Tagln	Akr1b3	Rbp1	9930111J21Rik2
Ly6d	Mt1	Csta1	Zfp235	Emp3
Cyp2f2	Tpm1	Pdzk1ip1	Gas2l3	Homer2
Ero1l	Gsdmc4	Tm4sf1	Ttk	Palld
Upk1b	BC100530	Stmn1	Alpk2	Glipr1
Krt19	Cbr2	Ifit1bl1	Prdx5	Cyba
Cnfn	Akr1b8	Crnn	Mien1	Sfrp2
Akr1b3	Krt6a	Crisp1	Acsm3	Gnb4
Csta1	Krt4	Hmgb2	Lrrn4cl	Cldn6
Pdzk1ip1	Cyp2f2	Cdk1	Hspa12b	Cnn2
Tm4sf1	Scgb1a1	Cdc20	Muc1	Ctsl
Stmn1	A630095E13Rik	Gsta4	Adora3	Fam171b
Ifit1bl1	Ifit1	Prc1	Gm26716	Fgf2
Crnn	Timp3	Cxcl2	Sct	Iqgap3
Crisp1	Ccnb2	Ccr2	Gm20655	Jchain
Hmgb2	Sbsn	S100a6	Retn	Gm26787
Cdk1	Ccna2	Mki67	Synpr	Sat2
Cdc20	Mal	Gm26917	Hic1	Mroh4
Gsta4	Sparc	Cxcl15	Pde8b	Pcdhb7
Prc1	Cxcl1	Fxyd4	Gap43	Laptm5
2610528A11Rik	Edn1	Olfm4	Il1r2	Tns1
Cxcl2	Hmmr	Upk1a	Gapdh	Zbp1
Ccr2	Cenpa	Serpinb6b	Tmem266	Tpm2
S100a6	Sncg	Ccnb1	Krt78	Bdnf
Tslp	Agl	Hmmr	Prr13	Odaph
Mki67	Cenpe	Birc5	Crct1	Nupl1
Gm26917	Areg	Cenpa	Atpaf2	Cnn1
Cxcl15	Knl1	Kyat3	Higd1a	Krt20
Rptn	Dcn	Plet1	Gm5148	Nts
Fxyd4	Ly6g6c	Clca1	Crabp2	Serpinb9
Olfm4	Ifit1bl1	1810037I17Rik	Igsf10	BC030870
Upk1a	Sprr2f	Neat1	St3gal5	Fxyd6
Pirb	Racgap1	Ccnb2	Col6a2	Rassf9
Serpinb6b	Isg15	Cenpe	Rnf17	Fas
Ccnb1	Gfod2	Ankrd1	Alox12b	Pcdh19
Malat1	Ccl2	Krt8	Greb1	Slco4c1
Hmmr	Aspm	Ugt2b34	Spc24	Gm28856
Birc5	Krt23	Sptssb	Zeb2	Capn8
Cenpa	Ccnd2	Aldh1a3	Rbp2	Ccdc27
Kyat3	Myl9	Wfdc2	Gpx1	1700016F12Rik
Plet1	Kctd14	Gsdmc3	Ticrr	Prmt8
Clca1	Fbln2	Isg15	Olfr1123	Tdrp
1810037I17Rik	Tm4sf1	Ndufa4l2	Themis2	Gm39157
B230312C02Rik	Gsdmc3	Tubb4b	Pdgfra	Krtap17-1
Neat1	Fam25c	Akr1b8	Calca	Pou6f2
Ccnb2	Mki67	Pclaf	Dppa5a	Hist1h2bp
Cenpe	Ubd	Igfbp3	Krtap3-2	Gm2379
Ankrd1	Gsdmc2	Fam213a	Vgll3	Arhgap29
Krt8	Cdkn1c	Mt1	Lrmp	Gfra1
Ugt2b34	Gm10457	Gsta1	Adm	Spcs3
Sptssb	Sptssb	Gm10457	Hist1h1a	Il1f9
Aldh1a3	Ivl	Ly6g6c	Tmprss11b	Lix1
Wfdc2	Hist1h1b	Plac8	Pcsk9	Ano3
Gsdmc3	Prss23	Agr2	Cenph	Sox4
Isg15	Ccl7	Mal2	Gfpt1	Ces2f
Ndufa4l2	Sult1c2	mt-Cytb	Mpzl2	Cbfa2t3
Tubb4b	Rgs4	Basp1	1700086P04Rik	Fkbp5
Akr1b8	Oasl2	Aqp4	Slc2a1	Gm5941
Pclaf	Stk17b	Ifit3	Hist1h2ae	Gm19541
Igfbp3	Serpinb1a	S100a14	Mcm5	Gpr155
Fam213a	Snap25	Txk	Gjb2	Cenpi
Mt1	Inhba	Cks2	Hsp90aa1	Gm42997
Gsta1	Vcam1	Ndrg1	Gm26799	Hapln3
Gm10457	Phlda1	Tgm2	Lrrc32	Kcnc2
Ly6g6c	Fn1	Fmo2	AY074887	Scara3
Plac8	Clca1	Fabp4	Spns3	Gramd1b
Agr2	Dnpep	Ckap2	Sectm1b	Gm15943
Mal2	Olfr1369-ps1	A330069E16Rik	Gm15632	Gm17036
mt-Cytb	Tuba1a	mt-Co1	Tubb4a	Csf2
Basp1	8430408G22Rik	Gstm1	Lpin2	Samd5
Aqp4	Tubb2b	Ifit1	Dynll1	Tril
Ifit3	Tceal9	Ivl	Chit1	Acta1
S100a14	Dapl1	Phlda1	Aldoa	Ugt1a1
Txk	Ctla2a	Ifit3b	Olfr554	Wnt2
Sprr2j-ps	Tgm2	Dapl1	Gm40968	Dhcr24
Cks2	Plk1	Olfr1369-ps1	Car12	Fblim1
Ndrg1	Akap12	S100a11	Gm15199	Slc2a5
Tgm2	Bex3	Ccna2	Cep55	Cdh2
Fmo2	Fos	Ly6a	Ccnf	Ldhb
Fabp4	Cavin3	Areg	Scel	9130015A21Rik
Ckap2	Ptn	Vcam1	Slc16a11	Tff2
Tmsb4x	Sprr3	Msln	C130026I21Rik	A230083N12Rik
A330069E16Rik	Cxcl10	Car3	Acsl3	Mtss1
mt-Co1	Defb1	Igfbp2	S100a7a	Tgfb2
Sat1	Onecut2	Cldn4	Ptma	Cxcl12
Gstm1	Fabp4	Id3	Kif2c	Msn
Ifit1	Akr1c18	Hbegf	Tmsb10	Mfge8
Ivl	Anln	Tpx2	Gm3776	Pbx1
Phlda1	Ly6a	Cp	Gpr55	Rasl11a
Ifit3b	Gabrp	Gabrp	Gm15853	Aplp1
Dapl1	Srgn	Gsdmc4	Gm28874	Ccne2
Arl6ip1	Pdzk1ip1	Alcam	Olfr545	Lrfn5
Olfr1369-ps1	S100a10	Cdca3	Slc10a1	Kcnb2
S100a11	Msln	Mxd1	Arhgef33	Npy1r
Ccna2	F3	Hp	Abcg1	Prr9
Ly6a	Stmn1	Clic3	Terf2ip	Fyn
Areg	Sox11	Tuba1b	Hsd17b2	Degs2
Gm16222	Cldn3	Atp1b1	Hmox1	Plscr2
Vcam1	Egr1	Sbsn	Thbd	Bst2
Msln	Uhrf1	Spink5	Rab25	Epb41l2
Car3	Cdo1	Il33	Lmnb1	Unc5c
Igfbp2	Arg1	Pmaip1	Ccdc12	Csrp1
Lgals3	Gsta4	Cdkn3	Spint2	Gas1
Cryab	Ncam1	Kif20b	Ggh	Gxylt2
Tmprss11d	Col18a1	Tmem45b	Gm45509	AW112010
Cldn4	Akr1b7	mt-Co2	Pdgfc	Wnt7a
Id3	Uchl1	Ccnd2	Itm2a	Slamf9
AC140186.1	Wfdc2	Fgfbp1	Ckap4	Ndrg2
Hbegf	Hmgb2	Vnn1	Itpk1	Igtp
Cdca8	Sftpd	Tpm1	Nek2	Tenm1
Tpx2	Lamc2	Aph1c	Slpi	Ar
Cp	Kif11	Smc2	Tyms	Lurap1l
Gabrp	Prss27	Anxa2	mt-Nd2	Nr4a2
Gsdmc4	Kif15	Fos	Ly6c1	Klf5
Tacstd2	Basp1	Plat	Msantd1	Myl12a
Alcam	Plet1	Adh7	Kbtbd8	Socs2
Ifi44	Crisp1	Smpdl3a	Klra4	Clic4
Cdca3	Cit	4833423E24Rik	Olfr655	Trp63
Mxd1	Il18	Igfbp7	Gm26586	Lss
Hp	Aqp4	S100a16	Hist1h3f	Dnajb1
Clic3	Serpinb9b	Pcolce2	Lars2	Gm13219
Tuba1b	Ly6k	Ahnak	Etohd2	Osbpl6
Lgals7	Mgat4c	Sncg	Sdc1	Gm9758
Atp1b1	Igfbp2	Hist1h2ap	Kctd11	Gm42851
Sbsn	Rflnb	Lypd2	P2ry14	Syt1
Spink5	Id3	Hspb1	Gm26909	9930004E17Rik
Dqx1	Gadd45b	8430408G22Rik	Spc25	Trac
Il33	Nuak1	Thbs1	Ablim1	Fam129a
Pmaip1	Sema3d	Hes1	Ddit3	Myl12b
Cdkn3	Kif4	Acta2	Cdc25c	Rpl30
Kif20b	Pimreg	Ckap2l	Acp5	Clip4
Tmem45b	Depdc1a	Igfbp5	Tnfrsf23	Nfib
mt-Co2	Actn1	Tnfaip2	Hspa5	Tsix
Ccnd2	Prr11	Fam25c	Tk1	Pard6g
Fgfbp1	Has2	Ndufa4	Pfn2	Pik3r1
Vnn1	Fxyd4	Anln	Cfap77	Arhgap24
Tpm1	Ifitm3	mt-Nd4	Cftr	Fhl1
Krt7	Slc4a4	Kif23	Fxyd2	1810062G17Rik
Aph1c	Foxr1	Cks1b	Mrc2	Peg3
Smc2	Cdca3	Naip5	AC158554.1	Zfp365
Anxa2	Atf3	Cldn7	Prelp	Megf11
Fos	S100a3	Mt2	Sec14l4	Lipg
Plat	Mmp7	Dynap	Gm12860	Tcf4
Adh7	Gkn3	Srgn	1300014J16Rik	Nav2
Smpdl3a	Kif20b	Calcb	Mdfi	Rbms3
4833423E24Rik	Mal2	Cldn3	Gen1	Mx1
Lcn2	Gm44000	AC168977.1	Prss8	Fut4
Igfbp7	Wisp1	Inhba	H2afz	Barx2
Gm43409	Cdkn1a	Serpinb1a	Sapcd2	Bcl11b
S100a16	Upk3b	Prr11	Bc1	Aim2
Pcolce2	Ifit3	Sgo2a	Asb11	Aff2
Ahnak	Ugt2b34	Rnf186	Prap1	Trim16
Sncg	Foxq1	Plk1	Paqr4	Slc16a14
Hist1h2ap	Snx31	S100a10	Runx1	Ccdc141
Lypd2	Cxcl3	Dcxr	Ncaph	Cd44
Hspb1	Adamts18	Cysrt1	Tmod3	Ptprd
8430408G22Rik	Acer2	Pgk1	Tgm1	Col4a6
Thbs1	Cxcl15	Ctsh	Grasp	Proser2
Apoc1	Fam83d	Enpp2	Socs6	Amotl1
Hes1	2310003N18Rik	Naip6	Ifitm6	Zfp503
Acta2	Idi1	Edn1	Tmprss11a	Nr2f2
Olfr286	Thbs1	Ttc36	Rhpn2	Ltbp1
Ckap2l	Ptgs2	Aspm	Wnt16	Gm15559
Igfbp5	Lockd	Akr1c18	Troap	Gm48619
Tnfaip2	Csrp2	Lypd3	Hmgn2	Rapgef3
Edn2	Ccr2	Kctd14	Stk39	Amotl2
Fam25c	Pttg1ip	Sgo1	Il1a	Tnrc18
Ndufa4	Hbegf	Hist1h2bc	Hal	Fras1
Anln	Il33	F3	Liph	Arhgap6
mt-Nd4	Egr3	Racgap1	Rad18	Idh1
Kif23	Vnn1	Htra1	Trp53inp2	Fam110b
Cks1b	Tnfrsf11b	Esco2	Aoc1	Pclo
Naip5	Acaa1b	Knl1	Gm29773	Prim1
Cldn7	Cd59a	Tubb5	Lrr1	Axl
Mt2	Naip5	Evpl	Cntn1	AC163032.1
Dynap	Calcb	Vim	Mpig6b	Itga2
Srgn	Olfr890	Aldh3a1	Nrn1	Phldb2
Calcb	Fgfbp1	Elf3	Cenpk	Padi1
Aurkb	Fam213a	Id1	Bsg	Fosl2
Fbxo5	Upk2	Gprc5a	Prickle2	Oat
Cldn3	Rdh10	Cd24a	Smpd3	Pde7a
AC168977.1	Sprr2d	Mall	Sntb1	Paqr5
Inhba	Mis18bp1	Krt5	Elovl4	Bax
Thap8	Cib3	Prss27	Pnma2	Prkch
Serpinb1a	Unc13c	2200002D01Rik	Gde1	Bbox1
Prr11	Ctsh	Knstrn	Hgfac	AC130815.2
mt-Atp6	Spata17	Gpnmb	4631405J19Rik	Epb41l4b
Sgo2a	St8sia6	Ppl	Isg20	B2m
Rnf186	Csrnp3	Lmo7	Cda	Nebl
Plk1	Bub1	Pttg1ip	Vegfa	Trim30a
S100a10	Tmem47	Fry	Uaca	Hmcn1
Dcxr	Sprr2h	Adh1	Cd34	Gfra4
H2afx	Fam166b	Kif20a	Gjb6	Scp2d1
Cysrt1	Gm42556	Mis18bp1	Ybx3	Sema6c
Pgk1	Dhdh	S100a4	Trex2	Sox5
Ctsh	Mmp12	Jun	Cst6	Peg12
Parm1	Ifi47	Tspan8	Bpifc	A430057M04Rik
Enpp2	Gm4951	Fam57a	Snhg11	Adamts16
Naip6	2410080I02Rik	Kif15	Gab3	Ephx3
Edn1	Lipn	Ifi202b	Cped1	Atp13a3
Ttc36	Smoc2	Cystm1	Il11	Eif4ebp2
Aspm	Ly6d	Scgb1a1	Zfp286	Wdr6
Akr1c18	Pigr	Ankrd37	Gm17518	Dclk1
Sfn	Col5a2	Gcnt3	Mcm6	Zfp354a
Lypd3	Tmem64	Col12a1	Blvrb	5031439G07Rik
Pgf	Cldn7	Ube2s	Nectin2	Pir
Kctd14	Tnfaip2	Gdpd1	Nexmif	Dach2
Sgo1	Lgals4	Ier3	Fam3b	Serpini1
Hist1h2bc	S100a1	Pimreg	Mlf1	Ung
Smc4	Hes1	Cald1	Irx1	Tgfb1i1
Vmn1r86	Sgo2a	9530034E10Rik	Mns1	Acsbg1
Gm47875	mt-Nd1	Egr1	Dusp4	Kcnj11
Sprr2e	Gm16638	Aurka	Hs3st1	Cyp27a1
Klrk1	Ndc80	Ccnd1	Nrg1	Adgrb1
Abcc8	Col7a1	Tacc3	Calm2	Nabp1
Gm45017	Fstl1	Cavin3	Gm47348	Ptp4a2
Hey2	Lgals1	Dut	Cdt1	Irx2
Rdh1	Ifitm1	Capn5	Car9	Foxp1
Grin2a	9930111J21Rik2	Dmkn	Cdk5r1	Itga6
Galnt14	Esco2	Cit	Sp110	Gm32846
Mgarp	Emp3	Lockd	Ska3	Tcp11l1
F3	Dusp1	Tuba1c	Gm15445	Mgst1
Racgap1	Krt10	2310003N18Rik	Aplnr	Tpm4
Htra1	Fmo2	Emp1	Chac1	Dlc1
Esco2	Aph1c	Upk3bl	Fbln7	Galnt6
Knl1	Krt5	Teddm3	Usp11	Slco4a1
Tubb5	Hmgcs1	Fstl4	Gm26982	Rab44
Evpl	Homer2	Kif22	Olfr889	Serpine1
Vim	Palld	Egln3	Meox1	Pdzd9
Aldh3a1	Nfkbia	mt-Nd3	Wnt8a	Mmp3
Cidea	Espn	Gltp	Pcdhgb5	Rasgrp3
mt-Co3	Glipr1	Prss32	Cldn1	Gdpd2
Elf3	Smc2	Krtap1-5	Ly6g6e	Faxc
Oasl1	Cyba	Slc7a11	Snhg18	Pcdhb12
Lipk	Aldh3b2	Tnip3	Galnt3	Isoc1
Id1	Igfbp3	Capn13	Cyp2s1	Galnt17
Rbp1	mt-Nd3	Akr1b7	Kif18a	Osbpl11
Gprc5a	Wnt10a	Fam162a	Ddias	Pcdh9
Cd24a	Cdkn2a	Rab11fip1	Gm26964	Irf2bp2
Mall	Sfrp2	Krt18	Zfhx4	Arhgef7
Krt5	Ifi209	Car2	Chac2	Olfml2a
Zfp235	Kif20a	4933434E20Rik	Gm3336	Sox6
Gas2l3	Cyr61	Tmem176a	Tjp3	Zyx
Prss27	S100a6	mt-Nd1	Mndal	Prom1
Ttk	Lmo1	Gng5	Kyat1	Ildr1
Alpk2	Flna	Slc6a14	Rad51ap1	Ext1
2200002D01Rik	Gnb4	Tmem45a	Pthlh	Impad1
Knstrn	Spp1	Rsad2	Rrm1	Sdc4
Gpnmb	Slfn2	Cdkn1a	Ranbp1	Sdk2
Ppl	Csta1	Gadd45b	Fzd7	AL590144.2
Lmo7	Cldn6	Las1l	Egln1	Casq2
Pttg1ip	Nuf2	Bmp2	BC028528	Gm35019
Fry	Tspan1	Cdh1	Best2	Gprasp1
Adh1	Krt15	Lor	Pfn4	Smim22
Kif20a	Naip6	Anxa8	Neurl2	Rassf6
Mis18bp1	Cnn2	Myl7	Xlr4b	Fbln5
S100a4	Ncapd2	Bnip3	Tspan33	Mgst2
Jun	Ctgf	Tspan1	Plcb4	Rpl41
Tspan8	Lama3	Defb1	AI661453	Tacc2
Fam57a	Ctsl	Tmprss11e	Nfe2l3	Frmd6
Kif15	Tnc	S100a3	Pof1b	Pcdhb16
Ifi202b	Agr2	Atrn	Muc15	Ankmy2
Cystm1	Anxa3	Tmem176b	Pgam1	Mgmt
Scgb1a1	Aldh1a1	AY036118	Slc27a4	Ezr
Ankrd37	Adh1	Ifitm3	Gm17634	Myzap
Gcnt3	Cdkn2b	Btg1	Camk1d	Ulbp1
Prdx5	Clic3	Nbl1	Rasa2	Rps27a
Col12a1	Fam171b	Fosb	Abhd5	Nox4
Ube2s	Fgf2	Incenp	Rgs17	D16Ertd472e
Gdpd1	Iqgap3	Pglyrp1	Stk10	Rpl37
Mien1	Jchain	Plaur	H2afv	Gas6
Ier3	Gm26787	Plcd4	Kif14	Atp6v1g2
Acsm3	Sat2	Stmn2	Rell1	Adhfe1
Pimreg	Mroh4	Cers4	Fhl3	Egr2
Lrrn4cl	Pcdhb7	Mcm7	Ccdc77	Snai3
Cald1	Gm26737	Qsox1	Fam3c	Sorbs3
9530034E10Rik	Rhov	Tmprss11g	Itga3	Pdzrn3
Egr1	Capn13	Bub1b	Rdh12	Sowahc
Aurka	Ltbp4	Wnt10a	Ocln	Abcc3
Ccnd1	Ces1d	Dcn	4833439L19Rik	Unc5b
Hspa12b	Ms4a10	Upk3b	Cenpn	Zfp182
Muc1	9530034E10Rik	Cd14	Sh3tc1	Lgals12
Adora3	AY036118	Mcm3	Rasgef1a	Ano9
Gm26716	Laptm5	Jpt1	Dhh	Igdcc4
Sct	S100a4	Nfkbia	Gm15410	Gm47662
Gm20655	Ifi202b	Kif11	Dlx5	Taok3
Retn	3830403N18Rik	Sox9	2010109I03Rik	1700025G04Rik
Synpr	Cystm1	Dbf4	Apol8	Ugt2b35
Hic1	Fth1	Oit1	Ripply3	Lta4h
Pde8b	Cox6b2	Chp1	Ankrd60	Vps54
Gap43	Notch1	Mmp7	Necab2	Gipc2
Tacc3	Gm26870	Nudcd1	Sh2d5	Zcchc11
Cavin3	Ndufa4	Stfa3	Tmem108	Phf11d
Dut	Mt2	Serpinb2	Dnph1	Celsr2
Capn5	Thbs2	Upp1	Ncapg	Ptpre
Dmkn	Plat	Fabp2	Hes2	A430105I19Rik
Il1r2	Tns1	Hells	G630018N14Rik	Itpripl1
Gapdh	Slc12a2	Ptges	Tmem154	Gm19412
Cit	Col17a1	Kif4	Ncapg2	Hoxb9
Lockd	Vwa1	Il18	Cdc14b	Mcm4
Tuba1c	Capn5	Msmo1	H2-Ab1	Nrp2
2310003N18Rik	Dbi	Zfand5	Dgat2	Foxn3
Emp1	Slc7a11	Hist1h1c	Fndc3a	AU018091
Upk3bl	Adh7	Gm26737	Socs3	Tmie
Teddm3	Anxa2	Pllp	Apol7a	Hoxd11
Fstl4	Zbp1	Idi1	Plod2	Rps11
Kif22	Tpm2	AC135964.2	Grik3	Ankrd44
Egln3	Krt19	Ppfibp2	Lyz2	Marcksl1
mt-Nd3	Bdnf	Pigr	D030051J21Rik	Crybg2
Gltp	Vim	Nectin4	Scamp5	Ffar4
Prss32	Odaph	Fmo3	Hist1h2bb	Mafk
Tmem266	Nupl1	Aldh1a7	C230037L18Rik	Spata33
Krtap1-5	Cnn1	Dusp1	Fxyd3	Pygb
Slc7a11	Krt20	Foxq1	Prelid2	Akr1c12
Krt78	Aqp3	Lrrc26	Ccdc71l	Ces2g
Tnip3	Nts	Klf4	Lpar1	Lrig1
Capn13	Rsad2	Sntg1	Tmem150c	Dmpk
Akr1b7	Tubb2a	Spp1	Trim25	Rps20
Fam162a	Serpinb9	Olfr893	9530053A07Rik	Add2
Prr13	Alcam	Lamc2	Tead2	Ppp3ca
Rab11fip1	Cldn4	Ncam1	Cenpm	Srebf2
Krt18	Kctd12	Nlrp10	Rangap1	Mcmdc2
Car2	Pmaip1	Tnfrsf12a	Pgap1	Lemd1
Crct1	Cks2	Scd2	Itgav	B3galt2
4933434E20Rik	Id2	Cldn23	Fam129b	Zfp804a
Atpaf2	BC030870	Upk3a	Mboat2	Enho
Tmem176a	Hp	Phgdh	Wdhd1	Gm16174
mt-Nd1	Tnf	Slfn2	Metap2	Synm
Gng5	Calml3	Pcbd1	Rgs10	Sox6os
Higd1a	Pltp	Fut9	Diaph3	Gm16178
Slc6a14	mt-Cytb	Sparc	Atp7a	Cadps
Gm5148	Fdps	Nipal1	Hist1h2br	Lgals9
Tmem45a	Cav1	Ect2	Slc22a5	Gm36426
Crabp2	Ier3	Tst	Enpp5	Gucy2g
Igsf10	Fxyd6	Alox12	Kcnq1	Nrip1
St3gal5	Cd14	Sgk1	Enkur	Ergic1
Col6a2	Rassf9	Golm1	Gm34006	Tiam1
Rnf17	Fas	3830403N18Rik	BC030867	Sptbn1
Alox12b	Pcdh19	Espn	Gm29666	Klf9
Greb1	Slco4c1	Cyp51	Zfp13	Rras
Rsad2	Gm28856	Stra6	A030005L19Rik	Shisa4
Cdkn1a	Capn8	Atf3	Cox7a1	Ywhaz
Spc24	Ccdc27	Rrm2	Gm46212	Olfr143
Gadd45b	1700016F12Rik	Ceacam1	Slc6a20a	Slc45a3
Las1l	Prmt8	Pbk	Cebpd	Add3
Bmp2	Tdrp	Kcnq1ot1	Selenbp1	Jade2
Cdh1	Gm39157	Stfa1	Kdm5b	Lmo2
Zeb2	Neil3	Dsp	Cdca2	Caprin2
Lor	Pbk	Hmgcs1	Mcm8	Psmb8
Anxa8	Krtap17-1	Spint1	Parpbp	Tspan15
Myl7	Pou6f2	Ifi205	Zwilch	Abhd2
Bnip3	Hist1h2bp	Chchd10	Bub3	Aldh9a1
Rbp2	Gm2379	Bub1	Psmd8	Fam214b
Tspan1	Ctse	Tnc	Rassf3	Selenoo
Gpx1	Adamts1	Tspan13	Serpinb8	Cx3cl1
Defb1	Nr4a1	Col18a1	Wasl	Braf
Tmprss11e	Sox9	Gpx2	Ptprz1	Eppk1
S100a3	Cwh43	Ifi209	Pde8a	Syt8
Atrn	Arhgap29	Tspan6	Hivep3	Csad
Tmem176b	Flrt2	Id2	Ccng2	Chst11
Ticrr	Dst	Cd81	Ccdc88b	Acsl1
AY036118	Myl7	Cyp2b10	Prss22	Pycr2
Ifitm3	Tst	Pak3	Zfp703	Rap1gap2
Btg1	Gfra1	App	mt-Nd6	Plb1
Nbl1	Spcs3	Ftl1	Ctsd	Rnase4
Fosb	Phgdh	Dlk2	Fzr1	Fastkd1
Incenp	Atrn	Spns2	1500009L16Rik	Slfn9
Pglyrp1	Il1f9	Actg1	Rassf10	Hip1
Plaur	Elf3	Sorbs2	Clspn	Defb2
Plcd4	Rnd3	S100a1	Gm36266	Tusc1
Olfr1123	Msmo1	Cenpw	Bhlhb9	Gm14137
Stmn2	Lix1	Notch1	A830008E24Rik	Smim5
Themis2	Id1	Tprg	Gabre	Atg9b
Pdgfra	Snai2	Dlgap5	Ccdc18	Ank3
Calca	Cpa6	Ly6k	Kpna2	Gm13398
Cers4	Ano3	Ptn	Rassf4	Olfr894
Dppa5a	Palmd	Lgals1	Cdc7	Cdc42ep3
Krtap3-2	Slc39a8	Gsta3	Lrrc3	Ccdc148
Vgll3	Thsd7a	Kifc1	Ccsap	Plekhf1
Mcm7	Sox4	Hist1h2ac	Ispd	Ddx3x
Qsox1	Ces2f	Rhov	Shh	Lactb
Tmprss11g	Pllp	Tmem123	Ccdc158	E130308A19Rik
Bub1b	Fry	Cwh43	Efcab12	Hcar2
Wnt10a	Myof	Pdzrn4	Milr1	Parp8
Dcn	Sorbs2	Tc2n	Serpina3g	Muc16
Upk3b	Aldh1a3	Ctgf	Pla2g16	Vps51
Cd14	Fmo3	Hilpda	Slc22a23	Epha7
Mcm3	Col8a1	Gda	Gm48427	Flrt3
Lrmp	Cd81	Fam102b	Calm1	Selenow
Jpt1	Gsta3	Cpa6	Gclc	Anxa4
Nfkbia	Ptges	Stbd1	Map3k6	Klf2
Adm	Hist1h2ac	H1fx	Casp14	Mex3a
Kif11	Clca3a2	Gclm	Gchfr	Pdlim7
Hist1h1a	Sema3c	Serpine2	Ttll10	Klhdc7a
Sox9	Ttc36	9530014B07Rik	Tdrd7	Far1
Dbf4	Cbfa2t3	Cxcl1	Mnd1	Myo5b
Oit1	Fkbp5	Col17a1	Mthfd2	1110008L16Rik
Chp1	Tubb4b	Ctse	Nasp	Ada
Mmp7	Ifi205	Gm26870	Slc7a8	B430305J03Rik
Nudcd1	Gm5941	Melk	Tex9	Gm29865
Stfa3	Gm19541	Trim2	Selenom	Gm44751
Tmprss11b	Gpr155	Zfp750	Csprs	Gm31805
Serpinb2	Cenpi	Timp2	5730409E04Rik	Gm26534
Upp1	Gm42997	Rab11a	Zfp3	Nrep
Fabp2	Hapln3	Arhgap11a	Atp2b1	Cpox
Hells	Kcnc2	Gm16136	Exoc1	Kcnk5
Ptges	Cers4	Tchh	Galnt7	Hs3st5
Kif4	Scara3	Rab27a	Glipr2	Lcp1
Il18	Gramd1b	Serpinb11	Fndc4	Spred2
Msmo1	Gm15943	Zfp36l1	Azgp1	Gal3st1
Zfand5	Gm17036	Junb	Tet1	Nubpl
Pcsk9	Csf2	Slc12a2	Gm48551	Lasp1
Cenph	Mgat4a	Lgi2	Gm16192	Casz1
Hist1h1c	Samd5	Atp10b	Mmd	Camk2n1
Gfpt1	Pparg	Asf1b	Gm11772	Peli1
Gm26737	Tril	Ddit4l	Catsperd	H2afy2
Pllp	Arl4c	Shcbp1	Ldlrad4	Ehd2
Mpzl2	Vamp5	Ccdc34	BC117090	Sytl2
1700086P04Rik	Tmem45b	Ide	Cdkn2d	Artn
Idi1	Acta1	Myof	Gm15283	Mturn
AC135964.2	Jag2	Actb	Irf2	P3h1
Slc2a1	Lypd3	Arpc1a	Impa2	Herc6
Ppfibp2	Ugt1a1	Klf6	Apobr	3222401L13Rik
Pigr	Wnt2	Duox2	Cd55	Aacs
Hist1h2ae	Dhcr24	Plekhs1	Meis1	Irf2bpl
Nectin4	Stfa3	Slc4a4	Mill1	Rnf152
Mcm5	Pdgfb	Naip1	Galk1	Abtb2
Fmo3	Gja1	Tgfbi	Rfc5	Skint7
Aldh1a7	Fblim1	Ptprr	Ramp3	Ppp1r12b
Dusp1	Tnfrsf12a	Gsta2	Fam49b	Rap2a
Foxq1	Timp2	Myh14	C730034F03Rik	Aco1
Gjb2	Slc2a5	Rad51	Armcx1	Atp11a
Hsp90aa1	Cdh2	Depdc1a	Adam28	Sp100
Lrrc26	Ly6e	Kcnn4	Kctd1	Coa3
Klf4	Arl14	Crip1	Slc5a9	Sdc3
Sntg1	Ldhb	Prr15l	Odc1	Lonrf1
Spp1	App	Pou3f1	Vtcn1	Fzd2
Gm26799	1810037I17Rik	Tubb6	Dtymk	Arid1a
Lrrc32	9130015A21Rik	Nrarp	Tmem131l	Acss2
Olfr893	Ankdd1b	Cdkn2b	Hmgb3	Fndc5
AY074887	Tff2	Bace2	Zdhhc5	Htr1d
Spns3	Gria3	Ptpru	Pmf1	Abca3
Sectm1b	A230083N12Rik	Tmem30b	Psat1	H6pd
Gm15632	Kif22	Epha4	Gm45716	Zfp36l2
Tubb4a	Zfp36l1	Cdkn2a	Dab2	Gm960
Lpin2	Mtss1	Zfp36	Mctp1	Gm43254
Lamc2	Tgfb2	Metrnl	Hif3a	Zfp418
Dynll1	Cxcl12	Shroom3	Dnase1l2	Unc13d
Ncam1	Msn	Ereg	Fosl1	3300002A11Rik
Chit1	Lgi2	Mgst3	Trim24	Klhl38
Aldoa	Sgk1	Ncapd2	Hspa8	Zfp108
Nlrp10	Ldlr	Cyr61	Fer1l4	Sgtb
Tnfrsf12a	Kcnq1ot1	Snai2	Dzip3	Gpr132
Scd2	Btg2	Ppp2r2b	Adamtsl4	Ptpn14
Cldn23	Cysrt1	Gm49016	Srsf3	Psmb2
Olfr554	Chchd10	Jup	Selenon	Epha1
Gm40968	Mxd1	Cspg5	Dtl	Map3k1
Upk3a	Mfge8	AA986860	Gpr137b	Xpr1
Phgdh	Pbx1	Fmo5	Zfp623	Lfng
Slfn2	Rgs2	Dsc2	Rcor2	2810474O19Rik
Car12	Rasl11a	Slc9a4	Neu1	Ptgs1
Pcbd1	Nrarp	Ms4a10	Enpp1	Srgap3
Fut9	Rrm2	Kctd12	B4galt4	Foxk2
Sparc	Tacc3	Wnt4	Kbtbd11	Ace2
Gm15199	mt-Nd4	Neil3	Cenpu	Sik2
Cep55	Ect2	Dst	Kank3	Rmdn3
Nipal1	Aplp1	Mmp15	Scamp2	Nedd9
Ect2	Ccne2	Grpel2	Tuba4a	Rac1
Ccnf	Cp	Errfi1	Hist1h1d	Lama5
Tst	Fut9	Col8a1	Art4	Itpr2
Alox12	Fam162a	Psapl1	Gnal	Trim7
Scel	Trim2	Csrp2	A430105J06Rik	Nptxr
Sgk1	Lrfn5	Sema3c	Foxe1	Crybb3
Golm1	Kcnb2	Pinlyp	4831440E17Rik	Med13l
3830403N18Rik	Npy1r	Lama3	Angpt2	Pea15a
Espn	Prr9	Prdm1	Klkb1	Lrrc20
Cyp51	Melk	Ecscr	Map2k3os	4930452B06Rik
Slc16a11	Fyn	Lig1	Lrrc46	Nop10
C130026I21Rik	Ceacam1	Bcam	Pick1.1	Tmem205
Stra6	Degs2	Lmo4	Tipin	2010111I01Rik
Atf3	Gsta1	Oasl2	Cntln	Carmil1
Acsl3	Prkg2	Fdps	Cab39	Nudt4
S100a7a	Nccrp1	Rbm47	Mvk	Tecpr1
Rrm2	Plscr2	Chl1	Tead3	Mpp6
Ptma	Myh14	Cd200r3	Hmga2	Tgfbr3
Ceacam1	Lrrc26	Gm13056	Thap1	Ypel3
Pbk	S100a16	Coro2a	Akr1c13	Cpeb2
Kif2c	Slc14a1	Mgat5	Ncoa7	Vegfb
Tmsb10	Bst2	Trem2	Etv1	Sec61b
Kcnq1ot1	AA467197	Apobec3	Apoe	Tmem43
Stfa1	2310007B03Rik	Adgrf4	Osbpl2	Cnn3
Dsp	Epb41l2	Slk	Pgp	Fscn1
Hmgcs1	AA986860	Acat2	Ldha	4932411K12Rik
Spint1	Cldn23	Pi15	Prr15	Gstt3
Gm3776	Unc5c	Ucp2	Wdr41	Pde5a
Gpr55	Csrp1	Rab27b	Cep135	Cdh3
Gm15853	Gas1	Fabp6	Matn2	Arhgap27os2
Ifi205	Hk2	Gria3	Porcn	Ppp1r18
Gm28874	A330069E16Rik	Cd68	Fam13a	Dgkh
Olfr545	Smtn	Bhlhe40	Glt1d1	Hmgxb3
Slc10a1	Fosb	4930523C07Rik	Ppfia3	Grb7
Arhgef33	4833423E24Rik	Olfr890	Pdcd4	Mtus1
Chchd10	Gxylt2	H1f0	1110008P14Rik	Mettl27
Bub1	Itgb4	Mgat4a	Trib2	Ahnak2
Tnc	AW112010	Gmnn	Adam10	Cbx6
Tspan13	Anxa8	Slc39a4	Aaas	Srm
Col18a1	Mical2	Gja1	St14	Prkab2
Gpx2	Wnt7a	Cox6b2	Oaf	Atp2c2
Abcg1	Enc1	Lamb3	Ptprs	Plekhm3
Ifi209	Lmo4	Ch25h	AI413582	Ift140
Tspan6	Slamf9	Vsnl1	Dhrs1	Robo1
Id2	Jup	Glul	Gpm6b	Pard3b
Cd81	Hist1h2ap	Adamts1	Slc10a5	Spaca6
Terf2ip	Car3	Gm4610	Csf3	Scaf1
Hsd17b2	Ndrg2	Krt79	Ccdc187	Runx2os1
Cyp2b10	Cyp51	Atad2	Slc37a2	Lnpep
Pak3	Bcl2l14	Fndc1	Gm10277	Celf1
App	Nipal1	S100a2	Itgb8	Anxa6
Hmox1	Igtp	Smoc2	Dlg3	Teddm2
Thbd	Fzd6	Sh3kbp1	Dsg3	1700016C15Rik
Rab25	Gm26802	Mycl	Slc16a3	Gpc3
Lmnb1	Tenm1	Ptgr1	Ccdc88a	Ngf
Ftl1	Stc2	Itgb4	Nsd2	Mterf1b
Dlk2	Wwc1	Icam1	Brwd3	Wbscr25
Spns2	Zfp36	Ddit4	Ripor3	Rnd1
Actg1	Ptgr1	Samd9l	Sidt1	Greb1l
Ccdc12	Ar	Fam46a	Nbea	Abcd3
Spint2	Tspan8	Rnd3	Nop58	0610030E20Rik
Ggh	Mif	Bora	Gm20186	Litaf
Sorbs2	AC135964.2	Endod1	Casp8ap2	Nr3c1
S100a1	Lurap1l	Pmepa1	Dusp5	Rab11fip5
Cenpw	Knstrn	Fam83e	St3gal6	Dennd2c
Notch1	Nr4a2	Sec11c	Klf15	Maf
Tprg	Klf5	Kctd12b	Chek1	Eif1a
Dlgap5	Pmepa1	Ifi27	Limd2	Plxna2
Ly6k	Cd24a	Anxa3	Amn1	Prkce
Ptn	Myl12a	Cmtm4	Car5b	Manba
Lgals1	Socs2	Bik	Ube2t	Lad1
Gsta3	Ccnd1	Ptgs2	Haus4	Coq4
Gm45509	Clic4	Xlr	Steap1	Slc6a8
Kifc1	9530014B07Rik	Tff1	Car8	Osgin1
Hist1h2ac	Trp63	Mxd3	Trmt44	Bcor
Rhov	Hells	C330027C09Rik	Fkbp1a	Pcgf2
Tmem123	Ctsz	Nradd	Hspa4l	Exoc4
Pdgfc	Mvd	Bspry	Ddx39	Ttc28
Cwh43	Acat2	Foxm1	Kif24	Ppm1l
Pdzrn4	Pi15	Mif	Kif18b	Lypla2
Itm2a	C330027C09Rik	Jund	Bdkrb2	Baiap2
Tc2n	Ereg	Pparg	H2-DMb1	Il6st
Ckap4	Bcam	Gm26532	Sptlc3	Nr2f1
Itpk1	Tubb6	Mgat3	Trim27	Spef1
Ctgf	Lss	Efnb2	Pgm2	Slc25a1
Nek2	Dnajb1	Gm32856	Ehf	Gss
Slpi	Ppfibp2	Kit	Arhgap27os1	Jak3
Tyms	mt-Co1	Fam111a	Trim5	Gstt1
mt-Nd2	Gm13219	Arl14	Gm46218	Rif1
Hilpda	Osbpl6	Adam8	Hectd2	Bdh1
Gda	Gm9758	P4hb	Slc52a3	Gata6
Fam102b	Gm42851	Hacd4	Gm26670	Wdr35
Cpa6	Syt1	Cd2ap	Utp14b	Dnajc18
Stbd1	9930004E17Rik	Tmprss4	Nrp1	Gm53
H1fx	Trac	Atp6v0d2	Magi1	Klf7
Ly6c1	Pcolce2	Gm26802	Clint1	Ilk
Gclm	Itgb6	Mlph	Lbr	Il17re
Serpine2	Tgfbi	Tmprss2	Chmp1b	Rpl39
Msantd1	Fam129a	Cdc25b	Ckap5	Star
Kbtbd8	Rab11fip1	Adrb2	Il4ra	AC161165.6
Klra4	Prss32	Rad51ap2	Sgms2	Baiap2l1
Olfr655	Junb	Nuf2	Rhobtb3	Sorcs2
Gm26586	Perp	Nqo1	Lsm5	Acsl4
Hist1h3f	Car2	Tmco4	Wnt6	Adamts9
9530014B07Rik	Bok	Tmem64	Tnfrsf11a	Arhgef5
Lars2	Tmprss11g	Akap13	Sult2b1	Sestd1
Cxcl1	Ifit3b	Styk1	Slc29a1	Tpi1
Col17a1	Klf6	Atp1b3	Npepps	Fam91a1
Etohd2	Fgfr2	Ppargc1a	Atp8b1	Slc25a30
Ctse	Myl12b	Clmn	Golim4	Zfp949
Gm26870	Pmvk	Slc26a2	Ran	Gnai1
Melk	Tmem45a	Selenoi	Ncoa4	Fryl
Trim2	Rpl30	Chka	Skint4	Fhod3
Zfp750	Duox2	Aldh1a1	Hsd17b11	Ttc38
Timp2	Spink5	Mpzl3	Gtdc1	Tgfbr2
Sdc1	Ociad2	Flrt2	Suv39h1	Mmp14
Rab11a	2200002D01Rik	Hmgcr	2900060B14Rik	Nectin1
Kctd11	Tenm4	Gng11	Tada2b	Kif26b
Arhgap11a	Bhlhe40	Paqr8	Fanci	Gigyf1
Gm16136	Clip4	Mboat1	Tspyl4	Dbp
P2ry14	Icam1	Ctps	Adamts7	Gpld1
Gm26909	Incenp	Slit2	Gm26912	Dennd1a
Tchh	Lamb3	Ctnnb1	Lmln	Jarid2
Rab27a	Nfib	Uap1	Gm9949	Nfat5
Serpinb11	Gm16136	Ctsz	Svip	Samd1
Spc25	Serpine2	Reps2	Cep89	Cavin1
Ablim1	Evpl	Nr4a1	Syt16	Ano1
Ddit3	Arc	Ces1d	Slc25a13	Ypel2
Zfp36l1	Egln3	Cdc42bpa	Adgrg2	Trip4
Junb	Hpgd	Clca3a2	Ovol1	Tcaf1
Cdc25c	Tsix	Acot7	Traf3	Col3a1
Slc12a2	Pou3f1	Hebp2	Amacr	Hist4h4
Acp5	Brca1	Anxa5	Gbp2	Shank2
Lgi2	Taldo1	Pim1	Jrkl	4833427G06Rik
Atp10b	Actb	Sorl1	Mafa	Hist1h2bg
Tnfrsf23	Alox12	2310007B03Rik	Plekhh2	Cdc45
Hspa5	Hsd17b7	Ndc80	Esrp2	Pcdhb9
Asf1b	Cenpw	Fam84a	Golgb1	Fam102a
Ddit4l	P4hb	Hsd17b7	Nucks1	Sord
Tk1	Tspan13	Mindy2	Calr	C1qtnf12
Shcbp1	Mgat3	4631405K08Rik	Cenpq	Cyp3a13
Ccdc34	Pard6g	6530409C15Rik	Nde1	Sprr2b
Ide	Zfp750	Thsd7a	Clcf1	Arrdc1
Myof	Mall	Dll1	Shmt2	Snrpg
Pfn2	Pik3r1	Ppp1r9a	Fam89a	Casd1
Actb	Slc9a4	Fam46b	Tmem129	Arl8a
Arpc1a	Tchh	Mid1ip1	Maff	Npdc1
Klf6	Nfkbiz	Rtp4	Lhfp	Bbs12
Cfap77	Arhgap24	Abhd12	Kank1	Faah
Cftr	Hist1h2bc	Tjp1	Mettl7a1	Clec2g
Fxyd2	Atp1b1	Gsn	Mphosph9	Fam20a
Mrc2	Ermp1	Pdlim4	Mcm10	Kalrn
AC158554.1	Prr15l	Dhfr	Hist2h2aa1	Eps8l2
Prelp	Gstm4	S100a13	AU020206	Zscan22
Sec14l4	Fhl1	Fermt2	Gstt2	Phyh
Duox2	1810062G17Rik	Plekhh1	Cacnb3	Eda2r
Gm12860	Peg3	C3	Kntc1	Lbh
1300014J16Rik	Zfp365	Galnt4	Ap5b1	Pnpla2
Plekhs1	Megf11	Cdh13	Gm13610	Pdxk
Mdfi	Lipg	Plekhg1	Rad54b	Csf1
Gen1	S100a14	Tinag	B230303O12Rik	Ptdss2
Slc4a4	Ctps	Cav1	Dscc1	Grhl2
Naip1	Oit1	Lrrfip1	Tbcd	Herpud1
Tgfbi	Tspan6	2610507B11Rik	Med16	Emb
Prss8	Efnb2	Ank	Smim14	Rdh11
Ptprr	Tcf4	Selenop	Tmbim1	Gm20342
Gsta2	Klf4	Cited2	Gm43672	Tcp11l2
H2afz	Nav2	Cd59a	Cenpc1	Pkp4
Myh14	Rbms3	Mdk	Mxi1	Tns3
Rad51	Abca1	Sftpd	Zdhhc20	Clasrp
Sapcd2	Aspa	4930415O20Rik	Tpgs2	Fnip1
Depdc1a	Tnip3	Myh9	Gtse1	Dhcr7
Bc1	4933434E20Rik	Prss23	Poc1b	Tgfbr1
Kcnn4	Gltp	Gpsm2	Mok	Sowaha
Asb11	Rnf186	Sema5a	Usp35	Plagl1
Prap1	Mx1	Tnf	Cpeb4	Fgfr3
Crip1	Fut4	Flna	Fermt3	Stab1
Paqr4	Sgo1	Gm35439	Crybg3	Gcnt2
Runx1	Pcdh18	Slc14a1	Serinc3	Zbtb18
Ncaph	Rad51ap2	Pdpn	Brca2	Zc2hc1c
Prr15l	Barx2	Ptp4a3	Klhdc8a	Tppp
Pou3f1	Sec11c	Me1	Cntnap1	Sbk1
Tmod3	S100a11	G2e3	AC146911.1	Zfp369
Tubb6	Agrn	Sox21	Gpatch4	Myo1d
Tgm1	Scd2	6430573F11Rik	Slc9a6	Tceanc
Grasp	Gadd45g	Epha2	Nceh1	Hdgfl3
Socs6	Flnb	P4ha2	4933431E20Rik	Araf
Ifitm6	Bcl11b	Fam107b	Retreg3	Plin2
Nrarp	Aim2	Btg2	Mkks	Il6ra
Tmprss11a	Col12a1	Fgfr2	Oraov1	Rnf113a2
Rhpn2	Spint1	Fbp2	Slc22a4	Atp6v1b2
Wnt16	4930415O20Rik	Ly6e	Gas2	Zdhhc14
Cdkn2b	Ckap2l	Nucb2	Dmrta2	Sbspon
Bace2	Aff2	Tmem50b	Pdia5	Sgpl1
Ptpru	Kctd12b	Ltbp4	Stfa2	Gpx4
Tmem30b	Lmo7	Pltp	Efemp2	Iffo2
Epha4	Pinlyp	Smim6	1500015A07Rik	Atp6v0a1
Troap	Apobec3	Etnk2	Erbin	Tbc1d9b
Cdkn2a	Ide	Sema6a	Prelid3b	Dpysl2
Zfp36	Aldh1a7	Plxnb2	Gatb	Afdn
Hmgn2	Nrxn1	Sox2	Tbc1d31	Igf1r
Stk39	Cdh13	Cxcl16	Rbmx	Zbtb11
Metrnl	Trim16	Cldnd1	Rab3d	Sprr2a1
Shroom3	Slc16a14	Hist1h1e	Casp8	Il15
Ereg	Ppic	Net1	Omp	Bag3
Mgst3	Neurl3	Epn3	Atp6v0c	Pkig
Ncapd2	Ppl	Clip1	Mvp	Jade1
Cyr61	Dmkn	Rflnb	5930412G12Rik	Serinc2
Il1a	Ccdc141	Vegfd	Skint8	Leng9
Hal	Gm26917	Gm20442	Gm42788	Map3k20
Snai2	Gdpd1	Gm12840	Fbf1	Pawr
Liph	Lig1	Ralgapa2	Dapp1	Wipf2
Rad18	Ankrd37	Jag2	Capn2	Mast3
Trp53inp2	Gcnt1	Rbms1	Fam151b	Zfp758
Ppp2r2b	Dll1	Psrc1	Hsp90b1	Tnk2
Aoc1	Smpdl3a	Pmvk	Mrgpre	Tmem132a
Gm29773	Sntg1	Slc7a1	Zdhhc9	2410018L13Rik
Gm49016	Cd44	Vamp5	Mpp7	Wdfy2
Lrr1	Hist1h1c	Slc43a2	Ptp4a1	Ipo5
Cntn1	Ptprd	Olfr920	Lynx1	Ppp1r36
Mpig6b	Col4a6	C1s1	Tpbg	Degs1
Jup	Dbf4	Ppic	Amdhd2	Clec2d
Cspg5	Proser2	Grhl1	2700033N17Rik	2010109A12Rik
AA986860	Amotl1	Stc2	Ehd1	Arg2
Fmo5	Ddit4	Gm47117	Rnf144b	Smoc1
Dsc2	Itpripl2	Rhoc	Ccdc173	Hunk
Slc9a4	Slc26a2	Nfkbiz	Mbtd1	Zeb1
Ms4a10	Zfp503	Fdft1	Ankrd35	Pdgfrl
Kctd12	Nr2f2	Mtus2	Pak4	Dhx9
Wnt4	Dsp	Pdgfa	Furin	Il1rap
Nrn1	Neat1	Nuak1	Rab20	Nck2
Neil3	Bik	Ermp1	Adgra3	Tacc1
Dst	Il18rap	Ces2e	Zfp174	Hoxb3
Cenpk	Ltbp1	Sc5d	Tsc22d3	Dock11
Bsg	Crnn	Srd5a1	Usp43	9530036O11Rik
Prickle2	Gm15559	Enc1	Ska1	1700017B05Rik
Smpd3	Gng11	Pkp1	Ift27	Cdadc1
Sntb1	Gm48619	Crb3	Slc17a9	Cyb561
Mmp15	Rapgef3	Prdx3	Slc8a1	Ttc37
Grpel2	Vsnl1	Slc39a8	Gm15952	Sh3bgrl2
Elovl4	Amotl2	Clic6	Anxa9	Agps
Errfi1	Tnrc18	Crim1	Zbed5	5930430L01Rik
Col8a1	Grk3	Cpd	Arhgap25	Myo10
Pnma2	Flrt1	Msi2	Mitf	1810013L24Rik
Gde1	Fras1	Serpinh1	Gm26563	Gm15860
Psapl1	Ptprr	Celf2	Gm26830	Gch1
Csrp2	Stbd1	Abca1	1810010H24Rik	Rps24
Sema3c	Tec	Ldlr	Hist1h2ab	Ramp1
Pinlyp	Slc39a4	Fgd3	Rims2	Zfp943
Hgfac	Pdlim4	Gm16133	Pcdhb14	Slc46a1
4631405J19Rik	Cdh1	Slc25a23	Blm	Kbtbd4
Isg20	Arhgap6	Ccdc68	Elf5	Spats2l
Lama3	Ndrg1	Flrt1	Nmral1	Wwc2
Cda	Ahnak	Arhgap32	Slc1a4	Igsf5
Prdm1	Idh1	Tubb2a	Aldoc	Fam171a1
Ecscr	Samhd1	Erbb2	Hmgn3	Kcnk1
Vegfa	Cmbl	Dsc3	Fam20c	Cyth3
Uaca	Cldnd1	Aqp3	Ppan	Synpo
Lig1	Fam110b	Zbtb7c	Plekhg6	Zfp992
Bcam	Gmnn	Rgs2	Mir17hg	Ly75
Cd34	Pclo	Rhbg	Gli3	Rph3al
Lmo4	Golm1	Syngr1	Nop56	Ltbp3
Gjb6	Prim1	Fstl1	Mcm2	Cyb5rl
Oasl2	Slit2	Kif1c	Acox1	Ids
Fdps	Axl	Plk2	Slc37a1	Gm26601
Rbm47	Dcxr	Agrn	Atad5	Dpy19l3
Chl1	AC163032.1	Cmbl	Gm14286	Gatc
Ybx3	Osbpl3	Hjurp	Spata1	Bmf
Trex2	Gng5	Uhrf1	Plpp3	Fndc3b
Cd200r3	Mmp15	Rhou	Ncapd3	Msx2
Cst6	Ecm1	Gata3	1700096K18Rik	Ttc14
Gm13056	Ctnnb1	Myadm	AC132444.1	Igsf3
Coro2a	Gpx2	Itpripl2	Klf10	Itfg2
Mgat5	Itga2	Dusp16	Dnm3	Mroh1
Bpifc	Jun	Arl4c	Ankrd22	Lysmd3
Snhg11	Pdpn	Mvd	Miip	Ercc5
Gab3	Bmp3	Osbpl3	Rnf128	Kpna1
Cped1	Msrb3	Ctsc	Cetn4	Pygo2
Il11	Exph5	Suco	Krt80	Cpm
Zfp286	Plk2	Rasd1	Gm12866	Rasa4
Gm17518	Mid1ip1	5033403F01Rik	Prmt9	Slc25a36
Trem2	Zbtb7c	Il18rap	Ttll7	Tle4
Apobec3	Crip2	Scnn1g	Med12l	Dnajc10
Adgrf4	Phldb2	Ankdd1b	Gm26759	Hdac7
Slk	Ank	Frk	Esam	Tmem98
Mcm6	Chl1	Sema3d	Wwp2	H2-K1
Blvrb	Stra6	Txnrd1	Dazap2	Abcb10
Acat2	Padi1	Serf1	Skint3	Arrdc4
Pi15	Srgap1	Tcim	Fgfbp3	Rbm12b2
Nectin2	Glrx	Stat1	Ppp1cb	Fam83b
Nexmif	Nexn	Cd109	Tmigd1	Hint3
Fam3b	Fosl2	Dusp6	Atic	Zfp112
Ucp2	Adam8	Bicdl2	Pim3	Wdr13
Rab27b	Sqle	Bcl2l14	Macc1	Svil
Mlf1	Oat	Mical2	Gba	Ahdc1
Irx1	Pde7a	Hist1h4d	AC162302.1	Pkhd1
Fabp6	Tc2n	Hk2	Myc	Sox7
Gria3	Ucp2	Adgre5	Arrdc3	Il7
Mns1	Stx19	Nostrin	Gstk1	Sel1l3
Dusp4	Gpnmb	Palmd	Purg	Zbtb37
Cd68	Paqr5	Timp1	1110046J04Rik	Scaf4
Bhlhe40	Mafb	Col7a1	Dennd4c	Arhgef40
Hs3st1	Bax	Sqle	5430403G16Rik	Txnip
4930523C07Rik	Prkch	Aldh3b2	Imp4	Git2
Nrg1	Plac8	Tuba1a	Fam234a	Gtf3c2
Olfr890	Bbox1	Fam83d	Hist1h4i	Polr2a
Calm2	AC130815.2	Grk3	Blnk	Fa2h
H1f0	Cks1b	Lgals3bp	Plk4	Mospd2
Gm47348	Epb41l4b	Card10	Naf1	Sdr42e1
Mgat4a	Cyp2b10	Gcnt1	Spen	Nsdhl
Gmnn	Prdm1	Cenpp	Calm3	Wdr1
Slc39a4	B2m	Lig4	Pnpt1	Padi2
Cdt1	Teddm3	Samhd1	Lyar	CT025619.1
Gja1	Nebl	Ddx3y	Zfp185	Slc15a2
Cox6b2	Nxph3	E2f8	Pask	Fam219a
Car9	Trim30a	Bok	Duox1	Kcne3
Cdk5r1	Hmcn1	Rpl22l1	Pole	AI429214
Lamb3	Mdk	Nbeal2	4933404O12Rik	Lce6a
Ch25h	Gfra4	Kifc3	Cdh24	Abcg2
Sp110	Scp2d1	Trim59	Elmo1	Lmcd1
Vsnl1	Sema6c	P3h3	4930426I24Rik	Tm6sf1
Ska3	Sox5	Lmo1	Trim35	Dhx58
Glul	Peg12	Slc5a8	Supt6	Fam228b
Gm15445	Scnn1g	Nxph3	Map3k8	Acot6
Aplnr	A430057M04Rik	Inhbb	Rnf44	Slc38a10
Chac1	Gm49016	Glrx	Sipa1l1	Robo2
Fbln7	Adamts16	Fbxo32	AV099323	Apc
Usp11	Ephx3	Cgnl1	Rccd1	Ppfibp1
Gm26982	Acot7	Hpgd	Skp2	Cic
Olfr889	Atp13a3	Espl1	Stil	Nmt2
Meox1	Eif4ebp2	Itgb6	Hyls1	5730559C18Rik
Wnt8a	Slc7a1	Mindy3	Ranbp17	Dpm3
Pcdhgb5	Wdr6	Tiparp	C2cd2l	Numa1
Cldn1	Hoxd13	Pola1	Nt5e	Tgm5
Ly6g6e	Rtp4	Nrxn1	Tes	Cln8
Adamts1	Rpl22l1	Slc9a3r1	Mgea5	Tdp2
Gm4610	Smim6	Stx19	Gipc1	Ap5s1
Snhg18	Elovl6	Fads3	Top1mt	Parp14
Krt79	4631405K08Rik	Trps1	Shmt1	Apaf1
Atad2	Dclk1	Rad21	Dkc1	Steap2
Fndc1	Zfp354a	Cep290	Baz1a	Ints3
Galnt3	5031439G07Rik	Pcdh1	Mcc	Sept11
Cyp2s1	Celf2	Crip2	Polr3a	Tmem164
S100a2	Pir	Brca1	Iars	Isca1
Smoc2	Dach2	Rdh16	Smc6	Adgrl3
Sh3kbp1	Serpini1	Adora2b	Unc13b	Atp5s
Mycl	Ung	Rdh10	Rttn	Dffb
Kif18a	Tgfb1i1	Clca2	Abhd13	Crtap
Ddias	Acsbg1	Efemp1	Gm46430	4933427D14Rik
Ptgr1	Kcnj11	Mfsd6	Nudt19	Rbfox2
Gm26964	Cyp27a1	Aen	Gbe1	Wnk4
Zfhx4	Gprc5a	Tmem173	Zfp595	Fam118a
Chac2	Sorl1	Prkg2	Mastl	Wee1
Itgb4	Adgrb1	Neurl3	Abcb1b	Zfp516
Icam1	Nabp1	Sh3gl2	Hexb	Prnp
Ddit4	Rbms1	Depdc7	Dach1	Bmp1
Samd9l	Ptp4a2	Gm10382	Ugcg	Prrc2b
Fam46a	Irx2	Grhl3	Rnf181	Dtx3l
Gm3336	Plaur	Mpdz	Rcn1	Setbp1
Tjp3	Selenop	Cdk6	Chd3os	Chd2
Rnd3	Ccng1	Duoxa1	Nolc1	Dnmbp
Mndal	Foxp1	Dbi	Rexo2	Mbnl1
Bora	Ctnnal1	Bmp3	Rab3ip	Tspan9
Endod1	Gm20442	Marcks	P3h2	Ass1
Kyat1	Cited2	P2ry2	Rhob	Col4a4
Rad51ap1	Syngr1	Abcc4	Cd82	Pafah2
Pthlh	Slc43a2	Jag1	Nme4	Fam69a
Pmepa1	Plekhs1	Mafb	Zfp101	Slc12a7
Rrm1	Stfa1	Tnfrsf21	Plp1	D930016D06Rik
Fam83e	Itga6	Mcam	Zfp850	Sptbn2
Sec11c	Arpc1a	Sulf2	A330035P11Rik	Atp8b2
Kctd12b	Gm32846	Fzd6	5830418P13Rik	Trim56
Ifi27	Tcp11l1	Thbs2	Gm10320	Zfp148
Anxa3	Serpinh1	Tuft1	Rin1	Tmem140
Ranbp1	Mgst1	Ptger4	Retreg1	Mocs2
Cmtm4	Tpm4	Fasn	Tjp2	Wrn
Fzd7	Dlc1	Samd4	Hoxa9	Camta2
Bik	Fbxo32	Map1b	Gk	Pxmp4
Egln1	Galnt6	Slc22a15	Tmem97	Cklf
BC028528	Krtap1-5	Khdrbs2	Afap1l2	Zfp618
Best2	Aurka	L1cam	Kif1b	Gan
Pfn4	Slco4a1	Gadd45g	Nxph4	Acrbp
Neurl2	Pdzrn4	Gm14005	Cmpk1	Kdm6b
Xlr4b	Rab44	Pdlim2	Topbp1	Atp6v0a2
Ptgs2	Serpine1	Zkscan7	Dpyd	Pxylp1
Xlr	Ccne1	Elovl6	Gm20696	Pcnt
Tspan33	Pdzd9	Prkar2b	Wsb2	Tfdp2
Tff1	Mmp3	Dusp22	Snx15	Lats2
Plcb4	Rasgrp3	Ctnnal1	Bicd1	Agbl3
AI661453	Gdpd2	Plekho2	Rfk	Nfe2l1
Mxd3	Faxc	Bhlhe41	Uso1	Srr
C330027C09Rik	Pcdhb12	Tec	Bola3	Ninl
Nfe2l3	Isoc1	Pcdh18	Pfkp	AI480526
Nradd	Galnt17	Ociad2	Elp2	Wwp1
Pof1b	Fdft1	Smtn	Dock7	BC005537
Bspry	Osbpl11	Cdk14	Ndufaf6	Plau
Muc15	Pcdh9	Cmas	Ost4	Cox8a
Foxm1	Tns4	Perp	Dnmt3l	Arhgdib
Mif	Irf2bp2	Hspa1b	Uqcrq	Pla2r1
Pgam1	Arhgef7	Pgd	Cbr3	Cxadr
Slc27a4	Olfml2a	Srgap1	Il1rn	Myef2
Jund	Sox6	Igf2r	Prex1	Uggt1
Pparg	Mast4	Madd	Naaladl2	Tgif2
Gm26532	Zyx	Ajuba	6720489N17Rik	Gm29107
Mgat3	Pgk1	Wincr1	Cblc	Gpr146
Gm17634	Paqr8	Klf3	Ablim3	AC139671.1
Camk1d	Prom1	Tenm4	Haus8	Ifitm10
Rasa2	Fbp2	Actn1	Creld1	Fjx1
Abhd5	Jund	Rnf213	B230208H11Rik	Ddx17
Rgs17	Tubb5	Capsl	Kat14	1190002N15Rik
Stk10	Net1	Myo5c	Chpt1	Crebrf
Efnb2	Slc9a3r1	Cadm4	Smagp	Atp6v0b
H2afv	Ildr1	Arc	Mreg	Ccdc3
Gm32856	Ext1	Ccng1	Oxsm	Crtc3
Kif14	Impad1	G6pdx	Mcub	Ube2r2
Kit	Dsc3	Nos1ap	Wdr44	Foxa1
Fam111a	Pim1	Nexn	Aldh2	Myo1c
Rell1	Sdc4	Ccne1	Krr1	Dph3
Arl14	Sdk2	Bcl2	Arfgef1	Gpc6
Fhl3	Ddit4l	Manf	Mutyh	Fam71e1
Adam8	Atad2	Zfp738	Gm10638	Slc22a21
P4hb	AL590144.2	Fam174b	5730419F03Rik	Ankrd54
Ccdc77	Casq2	Rev3l	Bend5	Acly
Fam3c	Gm35019	Zfhx3	BC025920	Bdp1
Hacd4	Fabp2	Eps8	Spag1	Ivd
Cd2ap	Gprasp1	Aspa	Gmppb	Homez
Tmprss4	Smim22	Nr1d1	Fxyd5	St6galnac6
Itga3	Cdk6	Hnrnpul2	Gsdmd	Wdr66
Rdh12	Rassf6	Exph5	Pon2	D130017N08Rik
Ocln	Upk3bl	Gstm4	Uba5	Pced1b
4833439L19Rik	Fbln5	Tia1	Gpatch11	Gm12689
Cenpn	Timp1	Ak1	Cdyl	Gm26582
Sh3tc1	Atp6v0d2	F2rl1	Efna1	A030001D20Rik
Rasgef1a	Trem2	Ikzf2	Uqcr10	Has3
Dhh	Mgst2	Hoxd13	Ankrd26	Ccrl2
Gm15410	Rpl41	Gata2	Iqgap1	Gdi1
Dlx5	Tacc2	Vwa1	Map1lc3a	0610040J01Rik
2010109I03Rik	Frmd6	Asap2	Prickle3	Ptk7
Apol8	Pcdhb16	Taldo1	Hotairm1	4930402H24Rik
Ripply3	Ankmy2	Tns4	Gm15834	Midn
Ankrd60	Pgd	Flnb	Lpcat2	Mthfd2l
Atp6v0d2	Gm16133	Rnf150	Krt77	Gm26797
Necab2	Wnt4	Ppp2r2c	Oscp1	Rhbdf1
Sh2d5	Mlph	Has2	Gsto2	Naa40
Gm26802	Stat1	Cyp1b1	Atp11b	Fam104a
Tmem108	Mgmt	Gls	Atg4d	Cadm1
Mlph	Ezr	Pdgfb	Slc2a9	Timm8b
Tmprss2	Rab27b	9130008F23Rik	Zfp367	Serpinb1b
Cdc25b	Myzap	Wwc1	Fam189a2	Samd10
Dnph1	Mgst3	Msrb3	Eva1b	Rps27l
Adrb2	Eps8	Tshz1	Fam84b	Syt17
Rad51ap2	Gclm	Mast4	Malt1	Fndc10
Ncapg	Ulbp1	Scd1	Tnks1bp1	Dmxl1
Nuf2	Rps27a	Hacd1	Anp32e	Tlr3
Nqo1	Lrrfip1	Fhl2	Pts	Polr3g
Tmco4	Clmn	Slc39a13	Ttc26	Vwa5a
Tmem64	Tuba1b	A830010M20Rik	Tnip1	Zyg11b
Akap13	Fam174b	Dapk2	Hars	Bcl2l11
Hes2	Nox4	Gm15867	Ndufv3	Ppp6r1
Styk1	Sema6a	Vsig10	Bcl2l15	Dyrk2
Atp1b3	D16Ertd472e		Ick	Dnajc5
Ppargc1a	Rab27a		Ggps1	Klhl22
Clmn	Tmem50b		Slc20a1	Oplah
G630018N14Rik	Rpl37		Zfp607b	Sys1
Slc26a2	Gas6		Gkap1	Zbtb20
Tmem154	Hjurp		Gse1	Pik3c2b
Ncapg2	Atp6v1g2		Elk3	Tnfaip8
Cdc14b	Serpinb11		Creb3l2	Ddhd1
Selenoi	Anxa5		Eml3	Csk
Chka	Adhfe1		Mybl2	Smad7
Aldh1a1	Plcd4		Hoxa2	Pemt
Mpzl3	Egr2		Gm15402	Bmp4
H2-Ab1	Rdh16		Brip1	Lyzl4
Dgat2	Asf1b		Tmem248	Notch2
Fndc3a	Snai3		Tnfrsf4	Tmcc3
Socs3	Sorbs3		Dennd4a	Coq8a
Apol7a	Crip1		Tnfaip8l1	Zdhhc4
Flrt2	Ecscr		Stn1	Sdad1
Hmgcr	Pdzrn3		Chdh	Htatip2
Plod2	Sowahc		Fam212b	Dcbld1
Grik3	Abcc3		1110035H17Rik	Celsr1
Gng11	Plekhh1		Glmn	Zfp711
Lyz2	Unc5b		Ngfr	Sgsm1
D030051J21Rik	Nostrin		Slc1a5	Arsa
Scamp5	Zfp182		Tinagl1	Il1r1
Hist1h2bb	Lgals12		Bak1	Bcl6
C230037L18Rik	Fabp6		Ddhd2	Kctd5
Fxyd3	Ano9		Gpatch2l	Pstpip1
Prelid2	Igdcc4		Llgl2	AI463170
Paqr8	Gm47662		Nipal2	Tceal8
Mboat1	Sema5a		Irf6	Mylip
Ccdc71l	Taok3		Sphk2	Dclre1c
Ctps	Dhfr
Lpar1	1700025G04Rik
Slit2	Reps2
Tmem150c	Zfhx3
Trim25	Ugt2b35
Ctnnb1	Tmprss4
Uap1	Cgnl1
9530053A07Rik	Khdrbs2
Tead2	Lta4h
Cenpm	Enpp2
Ctsz	Vps54
Rangap1	Tuba1c
Pgap1	Gipc2
Itgav	Zcchc11
Reps2	Grhl1
Fam129b	Phf11d
Nr4a1	Hilpda
Mboat2	Celsr2
Ces1d	Ptpre
Wdhd1	A430105I19Rik
Cdc42bpa	Itpripl1
Clca3a2	Gm19412
Metap2	Ch25h
Rgs10	Hoxb9
Acot7	Mcm4
Diaph3	Nrp2
Atp7a	Foxn3
Hebp2	AU018091
Hist1h2br	Tmie
Slc22a5	Ptp4a3
Anxa5	Hoxd11
Enpp5	Rps11
Pim1	Naip1
Sorl1	Ankrd44
2310007B03Rik	Tmprss2
Ndc80	Marcksl1
Fam84a	Ralgapa2
Hsd17b7	Nqo1
Kcnq1	Fam111a
Mindy2	Crybg2
4631405K08Rik	Ffar4
Enkur	Mafk
Gm34006	Sulf2
BC030867	Bmp2
Gm29666	Lor
Zfp13	Olfr920
A030005L19Rik	Spata33
6530409C15Rik	Espl1
Cox7a1	Suco
Gm46212	Ftl1
Slc6a20a	Upp1
Cebpd	Gm32856
Selenbp1	Pygb
Thsd7a	Slc6a14
Dll1	Akr1c12
Ppp1r9a	Cdk14
Kdm5b	Cxcl16
Cdca2	Ces2g
Mcm8	Cyp1b1
Parpbp	Lrig1
Zwilch	Dmpk
Bub3	Rps20
Psmd8	Mycl
Rassf3	Tmco4
Serpinb8	Ccdc68
Wasl	Add2
Fam46b	Lgals3bp
Mid1ip1	Gm12840
Ptprz1	Ppp3ca
Rtp4	Srebf2
Pde8a	Kit
Hivep3	Mcmdc2
Abhd12	Lemd1
Tjp1	B3galt2
Ccng2	Zfp804a
Gsn	Enho
Ccdc88b	Gm16174
Pdlim4	Synm
Dhfr	Sox6os
Prss22	Gm16178
S100a13	Cadps
Fermt2	Lgals9
Plekhh1	Cenpp
C3	Gm36426
Zfp703	Gucy2g
mt-Nd6	Nrip1
Ctsd	Coro2a
Fzr1	Ergic1
1500009L16Rik	Kif1c
Galnt4	Tiam1
Cdh13	Sptbn1
Rassf10	Klf9
Plekhg1	Pak3
Clspn	Rras
Tinag	Shisa4
Gm36266	Ywhaz
Bhlhb9	Fhl2
A830008E24Rik	Olfr143
Gabre	Gsta2
Cav1	Bspry
Lrrfip1	Ak1
Ccdc18	Slc45a3
2610507B11Rik	Rhbg
Kpna2	Add3
Rassf4	Jade2
Ank	Cspg5
Selenop	Lmo2
Cited2	Caprin2
Cd59a	Krt6b
Cdc7	Sox21
Lrrc3	Psmb8
Ccsap	H1f0
Ispd	Tspan15
Mdk	Abhd2
Shh	Fam46a
Ccdc158	Me1
Efcab12	Aldh9a1
Sftpd	Fstl4
Milr1	Fam214b
Serpina3g	Selenoo
4930415O20Rik	Cmtm4
Myh9	Ube2s
Pla2g16	Cx3cl1
Slc22a23	Srd5a1
Prss23	Braf
Gm48427	Msi2
Gpsm2	Slc39a13
Calm1	Aldh3a1
Gclc	Xlr
Sema5a	Shroom3
Map3k6	Eppk1
Casp14	Syt8
Tnf	Hspb1
Flna	Gm35439
Gchfr	Csad
Ttll10	Chst11
Tdrd7	Mpdz
Mnd1	Scd1
Gm35439	Acsl1
Slc14a1	Wincr1
Pdpn	Adrb2
Ptp4a3	Pycr2
Me1	Rap1gap2
Mthfd2	Plb1
G2e3	Ptpru
Nasp	Rnase4
Sox21	Endod1
6430573F11Rik	C1s1
Slc7a8	Fastkd1
Epha2	Slfn9
P4ha2	Hip1
Fam107b	Defb2
Tex9	Uap1
Selenom	Tusc1
Btg2	Gm14137
Fgfr2	Adgrf4
Fbp2	Smim5
Ly6e	Atg9b
Csprs	Fasn
5730409E04Rik	Ank3
Zfp3	Gm13398
Nucb2	Olfr894
Tmem50b	Cdc42ep3
Atp2b1	Ccdc148
Exoc1	Plekhf1
Ltbp4	Ddx3x
Pltp	Lactb
Galnt7	E130308A19Rik
Smim6	Gda
Etnk2	Hcar2
Glipr2	Atp10b
Fndc4	Hacd1
Azgp1	Parp8
Tet1	AC168977.1
Gm48551	Muc16
Gm16192	Vps51
Mmd	Gm13056
Gm11772	Epha7
Catsperd	Flrt3
Ldlrad4	Selenow
BC117090	Vegfd
Sema6a	Anxa4
Cdkn2d	Klf2
Gm15283	Mex3a
Plxnb2	Pdlim7
Sox2	Igf2r
Irf2	Klhdc7a
Cxcl16	Cpd
Cldnd1	Far1
Hist1h1e	Myo5b
Impa2	1110008L16Rik
Net1	Bub1b
Apobr	Ada
Cd55	B430305J03Rik
Epn3	Gm29865
Clip1	6530409C15Rik
Rflnb	Foxm1
Meis1	Gm44751
Mill1	Slc5a8
Vegfd	Shcbp1
Galk1	Gm31805
Rfc5	Gm26534
Gm20442	5033403F01Rik
Gm12840	Kifc1
Ramp3	Nrep
Ralgapa2	Igfbp7
Fam49b	Chka
C730034F03Rik	Cpox
Armcx1	Kcnk5
Adam28	Hs3st5
Kctd1	Bcl2
Jag2	Tiparp
Rbms1	Lcp1
Slc5a9	Spred2
Odc1	Gal3st1
Vtcn1	Nubpl
Psrc1	Lasp1
Dtymk	Casz1
Tmem131l	Emp1
Pmvk	Fam83e
Hmgb3	Camk2n1
Zdhhc5	Peli1
Slc7a1	Tcim
Vamp5	Kif23
Slc43a2	Grhl3
Olfr920	Myh9
Pmf1	H2afy2
C1s1	Atp1b3
Psat1	Ehd2
Ppic	Ajuba
Grhl1	Adgre5
Stc2	Sytl2
Gm47117	Artn
Gm45716	Mturn
Dab2	P3h1
Rhoc	Plekho2
Mctp1	Dusp6
Nfkbiz	Herc6
Hif3a	3222401L13Rik
Dnase1l2	Aacs
Fdft1	Irf2bpl
Mtus2	Rnf152
Pdgfa	Rnf150
Nuak1	Abtb2
Fosl1	Crb3
Ermp1	Pglyrp1
Trim24	Skint7
Hspa8	Ppp1r12b
Fer1l4	Spns2
Ces2e	Ppp1r9a
Dzip3	Rap2a
Sc5d	Aco1
Adamtsl4	Atp11a
Srsf3	Sp100
Selenon	Krt79
Srd5a1	Coa3
Dtl	Sdc3
Gpr137b	Lonrf1
Enc1	Mboat1
Zfp623	Fzd2
Rcor2	Arid1a
Neu1	Bace2
Pkp1	Acss2
Crb3	P3h3
Enpp1	Mpzl3
Prdx3	Myadm
Slc39a8	mt-Co2
B4galt4	Hacd4
Kbtbd11	Rab11a
Cenpu	Fndc5
Clic6	Htr1d
Kank3	Abca3
Scamp2	Ppp2r2b
Tuba4a	Serpinb2
Crim1	Glul
Cpd	Clip1
Msi2	Ikzf2
Serpinh1	H6pd
Hist1h1d	Zfp36l2
Celf2	Rad51
Abca1	Gm960
Art4	Gm43254
Ldlr	Zfp418
Gnal	Unc13d
A430105J06Rik	3300002A11Rik
Foxe1	Klhl38
4831440E17Rik	Zfp108
Angpt2	Sgtb
Klkb1	Gpr132
Map2k3os	Ptpn14
Lrrc46	Psmb2
Fgd3	Epha1
Gm16133	Gsn
Pick1.1	Nucb2
Slc25a23	Metrnl
Ccdc68	Map3k1
Flrt1	Xpr1
Tipin	Gata2
Arhgap32	Lfng
Cntln	2810474O19Rik
Tubb2a	Ptgs1
Cab39	Srgap3
Erbb2	Foxk2
Mvk	Vsig10
Tead3	Ace2
Hmga2	Sik2
Thap1	Epha2
Dsc3	Rmdn3
Aqp3	Nedd9
Akr1c13	Adora2b
Zbtb7c	Rac1
Rgs2	Lama5
Ncoa7	P2ry2
Rhbg	Itpr2
Syngr1	Trim7
Etv1	Dut
Apoe	Nptxr
Fstl1	Crybb3
Osbpl2	Med13l
Pgp	Sc5d
Ldha	Pea15a
Kif1c	Lrrc20
Plk2	4930452B06Rik
Agrn	Nop10
Prr15	Tmem205
Cmbl	Gata3
Wdr41	2010111I01Rik
Hjurp	Carmil1
Cep135	C3
Uhrf1	Nudt4
Rhou	Tecpr1
Gata3	Cep290
Matn2	Fermt2
Porcn	Rad21
Myadm	Asap2
Itpripl2	Tjp1
Dusp16	Tprg
Fam13a	Mpp6
Glt1d1	Tgfbr3
Ppfia3	Ypel3
Arl4c	Cpeb2
Mvd	Vegfb
Pdcd4	Cd200r3
1110008P14Rik	Chp1
Osbpl3	Txnrd1
Trib2	Sec61b
Adam10	Tmem43
Aaas	Cnn3
St14	Fscn1
Oaf	Tmem176a
Ptprs	Tmem176b
Ctsc	Arhgap11a
Suco	4932411K12Rik
AI413582	2610507B11Rik
Dhrs1	Ptger4
Gpm6b	Gstt3
Slc10a5	Pde5a
Rasd1	Cdh3
Csf3	Arhgap27os2
5033403F01Rik	Dapk2
Il18rap	Rbm47
Ccdc187	Ppp1r18
Scnn1g	Dgkh
Slc37a2	Hebp2
Gm10277	Cd68
Ankdd1b	Hmgxb3
Itgb8	Grb7
Dlg3	Mtus1
Frk	Mettl27
Sema3d	Ahnak2
Txnrd1	Cbx6
Dsg3	Tmem173
Slc16a3	Srm
Serf1	Prkab2
Ccdc88a	Atp2c2
Nsd2	Abhd12
Tcim	Hist1h4d
Brwd3	Plekhm3
Ripor3	Ift140
Sidt1	Robo1
Nbea	Gm26532
Stat1	Pard3b
Cd109	Akap13
Dusp6	Spaca6
Nop58	Scaf1
Gm20186	Slurp1
Casp8ap2	Runx2os1
Dusp5	Lnpep
St3gal6	Celf1
Klf15	Anxa6
Chek1	Card10
Bicdl2	Etnk2
Bcl2l14	Teddm2
Mical2	1700016C15Rik
Hist1h4d	Gpc3
Limd2	Ngf
Amn1	Kyat3
Hk2	Mterf1b
Car5b	Wbscr25
Adgre5	E2f8
Ube2t	Gm47117
Haus4	Rasd1
Nostrin	Rnd1
Palmd	Greb1l
Timp1	Abcd3
Steap1	0610030E20Rik
Col7a1	Litaf
Car8	Gm10382
Trmt44	Actg1
Fkbp1a	Tmprss11e
Hspa4l	Tmem123
Ddx39	Ppargc1a
Kif24	Nr3c1
Kif18b	Rab11fip5
Bdkrb2	Cdc25b
H2-DMb1	Ppp2r2c
Sptlc3	Olfr893
Trim27	Dlk2
Sqle	Dennd2c
Pgm2	Mcm3
Aldh3b2	Samd4
Ehf	Maf
Arhgap27os1	Eif1a
Trim5	Plxna2
Tuba1a	Prkce
Fam83d	Manba
Gm46218	Fndc1
Hectd2	Mgat5
Slc52a3	Lad1
Grk3	Coq4
Gm26670	Slc6a8
Lgals3bp	Qsox1
Utp14b	Fam46b
Nrp1	Psapl1
Magi1	Clca2
Clint1	Osgin1
Card10	Bcor
Lbr	Pcgf2
Chmp1b	Exoc4
Ckap5	Ttc28
Il4ra	Fam84a
Sgms2	Ppm1l
Rhobtb3	Lypla2
Gcnt1	Baiap2
Cenpp	Il6st
Lig4	Nbl1
Lsm5	Nr2f1
Samhd1	Spef1
Wnt6	Slc25a1
Tnfrsf11a	Gss
Ddx3y	Nectin4
E2f8	Myo5c
Sult2b1	Jak3
Bok	Mcam
Slc29a1	Gstt1
Npepps	Rif1
Rpl22l1	Bdh1
Atp8b1	Gata6
Golim4	Tinag
Ran	Wdr35
Ncoa4	4930523C07Rik
Nbeal2	Dnajc18
Skint4	Sh3gl2
Hsd17b11	Pkp1
Kifc3	Crim1
Trim59	Plxnb2
Gtdc1	Txk
Suv39h1	Gm53
P3h3	Klf7
2900060B14Rik	Ilk
Lmo1	Il17re
Tada2b	Rpl39
Fanci	Star
Tspyl4	Cd109
Slc5a8	AC161165.6
Adamts7	Baiap2l1
Nxph3	Sorcs2
Gm26912	Inhbb
Lmln	Acsl4
Gm9949	Madd
Inhbb	Lig4
Svip	Adamts9
Cep89	Arhgef5
Syt16	Sestd1
Slc25a13	Tpi1
Glrx	Fam91a1
Fbxo32	Slc25a30
Adgrg2	Zfp949
Cgnl1	Gnai1
Ovol1	Fryl
Traf3	Lypd2
Hpgd	Fhod3
Amacr	Ttc38
Gbp2	Tgfbr2
Espl1	Mmp14
Itgb6	Nectin1
Jrkl	Kif26b
Mindy3	Gigyf1
Tiparp	Dbp
Pola1	Gpld1
Nrxn1	Dennd1a
Slc9a3r1	Jarid2
Mafa	Nfat5
Plekhh2	Klf3
Stx19	Samd1
Fads3	Frk
Trps1	Cavin1
Esrp2	Ano1
Golgb1	Ypel2
Nucks1	Trip4
Rad21	Tcaf1
Calr	Fam102b
Cenpq	Col3a1
Nde1	Hist4h4
Clcf1	Shank2
Shmt2	Pcbd1
Fam89a	4833427G06Rik
Tmem129	Hist1h2bg
Cep290	Cdc45
Pcdh1	Pcdhb9
Maff	Fam102a
Lhfp	Sord
Kank1	Btg1
Crip2	Nos1ap
Mettl7a1	C1qtnf12
Mphosph9	Cyp3a13
Mcm10	Rhoc
Hist2h2aa1	Sprr2b
AU020206	Arrdc1
Gstt2	Snrpg
Brca1	Ctsc
Cacnb3	Casd1
Kntc1	Arl8a
Ap5b1	Depdc7
Gm13610	Npdc1
Rad54b	Bbs12
B230303O12Rik	Faah
Rdh16	Clec2g
Dscc1	Dlgap5
Tbcd	Fam20a
Med16	Kalrn
Adora2b	Eps8l2
Smim14	Zscan22
Tmbim1	Galnt4
Gm43672	Phyh
Rdh10	Eda2r
Clca2	Lbh
Efemp1	Mtus2
Cenpc1	Pnpla2
Mfsd6	Dsc2
Aen	Pdxk
Mxi1	Hmgcr
Zdhhc20	Cd2ap
Tpgs2	Csf1
Gtse1	Fam57a
Poc1b	Ptdss2
Tmem173	Grhl2
Prkg2	Nbeal2
Mok	Herpud1
Usp35	Emb
Cpeb4	Rdh11
Fermt3	Gm20342
Crybg3	Tcp11l2
Serinc3	Pkp4
Neurl3	Tns3
Sh3gl2	Clasrp
Depdc7	Fnip1
Brca2	Dhcr7
Klhdc8a	Tgfbr1
Gm10382	Las1l
Cntnap1	Sowaha
AC146911.1	Plagl1
Gpatch4	Fgfr3
Grhl3	Stab1
Slc9a6	Gcnt2
Nceh1	Sh3kbp1
4933431E20Rik	Zbtb18
Mpdz	Zc2hc1c
Cdk6	Tppp
Retreg3	Sbk1
Mkks	Kifc3
Duoxa1	Zfp369
Oraov1	H1fx
Slc22a4	Myo1d
Dbi	Trim59
Bmp3	Tceanc
Gas2	Hdgfl3
Dmrta2	Araf
Pdia5	Plin2
Stfa2	Il6ra
Efemp2	Rnf113a2
Marcks	Atp6v1b2
1500015A07Rik	Zdhhc14
Erbin	Sbspon
P2ry2	Sgpl1
Abcc4	Gpx4
Jag1	Iffo2
Prelid3b	Zkscan7
Mafb	Cadm4
Gatb	Atp6v0a1
Tbc1d31	Tbc1d9b
Rbmx	Dpysl2
Tnfrsf21	Styk1
Rab3d	Afdn
Casp8	Igf1r
Omp	Zbtb11
Atp6v0c	Sprr2a1
Mcam	Il15
Mvp	Bag3
5930412G12Rik	Pkig
Skint8	Errfi1
Gm42788	Jade1
Sulf2	Serinc2
Fbf1	Leng9
Dapp1	Map3k20
Capn2	Samd9l
Fzd6	Pawr
Fam151b	Wipf2
Thbs2	Prkar2b
Tuft1	Mast3
Ptger4	Zfp758
Hsp90b1	Tnk2
Fasn	Tmem132a
Mrgpre	9130008F23Rik
Samd4	2410018L13Rik
Map1b	Wdfy2
Zdhhc9	Ipo5
Mpp7	Ppp1r36
Ptp4a1	Slc25a23
Lynx1	Degs1
Tpbg	Clec2d
Amdhd2	2010109A12Rik
2700033N17Rik	Arg2
Ehd1	Smoc1
Slc22a15	Hunk
Rnf144b	Zeb1
Ccdc173	Pdgfrl
Mbtd1	Dhx9
Ankrd35	Prdx3
Khdrbs2	Il1rap
L1cam	Nck2
Pak4	Tacc1
Furin	Ccdc34
Rab20	Pdgfa
Adgra3	Hoxb3
Zfp174	Dock11
Tsc22d3	9530036O11Rik
Usp43	1700017B05Rik
Ska1	Cdadc1
Ift27	Cyb561
Gadd45g	Ttc37
Slc17a9	Nradd
Slc8a1	Hist1h1e
Gm15952	Sh3bgrl2
Anxa9	Agps
Zbed5	5930430L01Rik
Arhgap25	Myo10
Mitf	1810013L24Rik
Gm26563	Slc22a15
Gm26830	Erbb2
1810010H24Rik	Gm15860
Hist1h2ab	Gch1
Rims2	Rps24
Pcdhb14	Fads3
Blm	Ramp1
Elf5	Zfp943
Nmral1	Slc46a1
Slc1a4	Kbtbd4
Aldoc	Spats2l
Gm14005	Cmas
Pdlim2	Kcnn4
Zkscan7	Wwc2
Elovl6	Igsf5
Hmgn3	Fam171a1
Prkar2b	Kcnk1
Fam20c	Cyth3
Ppan	Synpo
Plekhg6	Zfp992
Mir17hg	L1cam
Gli3	Ly75
Nop56	Rph3al
Mcm2	Map1b
Acox1	Ltbp3
Slc37a1	Cyb5rl
Dusp22	F2rl1
Ctnnal1	Ids
Atad5	Tshz1
Gm14286	S100a13
Spata1	Gm26601
Plekho2	Ces2e
Plpp3	Dpy19l3
Bhlhe41	Zfand5
Tec	Plekhg1
Ncapd3	Gatc
Pcdh18	Bmf
Ociad2	Fndc3b
1700096K18Rik	Msx2
Smtn	Ttc14
AC132444.1	Igsf3
Cdk14	Itfg2
Klf10	Efemp1
Dnm3	Slk
Ankrd22	Mroh1
Cmas	Lysmd3
Miip	Ercc5
Rnf128	Kpna1
Cetn4	Trps1
Krt80	Pygo2
Gm12866	Cpm
Perp	Rasa4
Hspa1b	Slc25a36
Pgd	Tle4
Prmt9	Abcc4
Ttll7	Dnajc10
Med12l	Hdac7
Gm26759	Grpel2
Esam	Tmem98
Srgap1	H2-K1
Wwp2	Abcb10
Igf2r	G6pdx
Dazap2	Arrdc4
Skint3	Rbm12b2
Fgfbp3	Gm15867
Madd	Marcks
Ppp1cb	Fam83b
Tmigd1	Tnfrsf21
Atic	Tmem30b
Pim3	Hint3
Macc1	Zfp112
Gba	Wdr13
AC162302.1	Svil
Ajuba	Ahdc1
Myc	Epha4
Arrdc3	Pkhd1
Wincr1	Sox7
Klf3	Il7
Gstk1	Sel1l3
Purg	Serf1
1110046J04Rik	Zbtb37
Dennd4c	Scaf4
5430403G16Rik	Arhgef40
Imp4	Txnip
Fam234a	Gls
Tenm4	Git2
Hist1h4i	Gtf3c2
Blnk	Polr2a
Plk4	Clic6
Naf1	Fa2h
Spen	Rnf213
Calm3	Aen
Actn1	Zfp738
Rnf213	Mospd2
Pnpt1	A830010M20Rik
Lyar	Sdr42e1
Capsl	Nsdhl
Zfp185	Mfsd6
Pask	Wdr1
Duox1	Padi2
Pole	CT025619.1
4933404O12Rik	Slc15a2
Cdh24	Fam219a
Myo5c	Kcne3
Elmo1	AI429214
4930426I24Rik	Lce6a
Trim35	Abcg2
Supt6	Lmcd1
Cadm4	Tm6sf1
Map3k8	Dhx58
Rnf44	Fam228b
Sipa1l1	Acot6
AV099323	Mxd3
Rccd1	Slc38a10
Skp2	Robo2
Stil	Apc
Hyls1	Ppfibp1
Ranbp17	Cic
Arc	Nmt2
C2cd2l	5730559C18Rik
Nt5e	Mindy3
Tes	Dpm3
Mgea5	Numa1
Gipc1	Tgm5
Top1mt	Cln8
Shmt1	Tdp2
Dkc1	Ap5s1
Ccng1	Parp14
G6pdx	Selenoi
Baz1a	Apaf1
Mcc	Steap2
Polr3a	Dusp16
Nos1ap	Ints3
Iars	Sept11
Smc6	Tmem164
Unc13b	Isca1
Rttn	Adgrl3
Abhd13	Atp5s
Gm46430	Epn3
Nudt19	Dffb
Gbe1	Crtap
Zfp595	4933427D14Rik
Mastl	Rbfox2
Abcb1b	Wnk4
Hexb	Fam118a
Dach1	Mcm7
Ugcg	Wee1
Nexn	Dynap
Rnf181	Pdlim2
Rcn1	Zfp516
Chd3os	Prnp
Nolc1	Bmp1
Rexo2	Prrc2b
Rab3ip	Dtx3l
Ccne1	Setbp1
P3h2	Chd2
Bcl2	Pcdh1
Manf	Dnmbp
Rhob	Mbnl1
Zfp738	Tspan9
Cd82	Ass1
Nme4	Duoxa1
Zfp101	Col4a4
Fam174b	Pafah2
Plp1	Fam107b
Zfp850	Fam69a
A330035P11Rik	Slc12a7
5830418P13Rik	D930016D06Rik
Gm10320	Sptbn2
Rin1	Atp8b2
Retreg1	Gm4610
Rev3l	Trim56
Tjp2	Zfp148
Hoxa9	Hspa1b
Gk	Tmem140
Tmem97	Mocs2
Afap1l2	Wrn
Zfhx3	Gm14005
Kif1b	Camta2
Nxph4	Pxmp4
Cmpk1	S100a2
Eps8	Cklf
Topbp1	Fgd3
Dpyd	P4ha2
Aspa	Zfp618
Gm20696	Gan
Nr1d1	Gcnt3
Wsb2	Acrbp
Hnrnpul2	Manf
Exph5	Kdm6b
Snx15	Atp6v0a2
Bicd1	G2e3
Rfk	Nr1d1
Uso1	Pxylp1
Bola3	Pcnt
Pfkp	Tfdp2
Gstm4	Lats2
Tia1	Agbl3
Elp2	Nfe2l1
Dock7	Srr
Ak1	Ninl
Ndufaf6	AI480526
Ost4	Wwp1
Dnmt3l	BC005537
F2rl1	Plau
Uqcrq	Cox8a
Ikzf2	Arhgdib
Cbr3	Mindy2
Il1rn	Pla2r1
Hoxd13	Cxadr
Prex1	Myef2
Naaladl2	Uggt1
6720489N17Rik	Tgif2
Cblc	Gm29107
Ablim3	Gpr146
Gata2	AC139671.1
Vwa1	Ifitm10
Haus8	Bnip3
Creld1	Fjx1
B230208H11Rik	Ddx17
Kat14	1190002N15Rik
Chpt1	Crebrf
Smagp	Atp6v0b
Asap2	Ccdc3
Mreg	Crtc3
Oxsm	Ube2r2
Mcub	6430573F11Rik
Wdr44	Foxa1
Aldh2	Myo1c
Krr1	Capsl
Taldo1	Rev3l
Arfgef1	Dph3
Tns4	Sox2
Mutyh	Hnrnpul2
Gm10638	Tia1
5730419F03Rik	Gpc6
Bend5	Fam71e1
BC025920	Slc22a21
Spag1	Ankrd54
Gmppb	Acly
Flnb	Bdp1
Fxyd5	Ivd
Gsdmd	Homez
Pon2	St6galnac6
Uba5	Wdr66
Gpatch11	D130017N08Rik
Cdyl	Pced1b
Efna1	Gm12689
Uqcr10	Gm26582
Ankrd26	A030001D20Rik
Iqgap1	Has3
Map1lc3a	Ccrl2
Prickle3	Gdi1
Hotairm1	Tuft1
Gm15834	0610040J01Rik
Lpcat2	Rhou
Krt77	Ptk7
Oscp1	Jag1
Gsto2	4930402H24Rik
Atp11b	Midn
Rnf150	Mthfd2l
Atg4d	Bicdl2
Slc2a9	Gm26797
Ppp2r2c	Jpt1
Zfp367	Rhbdf1
Has2	Naa40
Fam189a2	Dusp22
Eva1b	Fam104a
Fam84b	Ddx3y
Cyp1b1	Cadm1
Gls	Timm8b
Pdgfb	Serpinb1b
Malt1	Samd10
9130008F23Rik	Rps27l
Wwc1	Syt17
Tnks1bp1	Fndc10
Anp32e	Dmxl1
Pts	Tlr3
Ttc26	Polr3g
Tnip1	Arhgap32
Hars	Vwa5a
Ndufv3	Zyg11b
Bcl2l15	Bcl2l11
Msrb3	Ppp6r1
Tshz1	Dyrk2
Ick	Dnajc5
Ggps1	Klhl22
Slc20a1	Pola1
Zfp607b	Oplah
Gkap1	Sys1
Gse1	Zbtb20
Mast4	Pik3c2b
Elk3	Tnfaip8
Creb3l2	Ddhd1
Scd1	Csk
Hacd1	Smad7
Eml3	Pemt
Mybl2	Psrc1
Hoxa2	Bmp4
Gm15402	Lyzl4
Brip1	Nlrp10
Tmem248	Notch2
Fhl2	Tmcc3
Slc39a13	Coq8a
A830010M20Rik	Zdhhc4
Tnfrsf4	Sdad1
Dennd4a	Htatip2
Tnfaip8l1	Dcbld1
Stn1	Celsr1
Chdh	Bora
Fam212b	Zfp711
1110035H17Rik	Sgsm1
Dapk2	Arsa
Glmn	Il1r1
Ngfr	Bcl6
Slc1a5	Nudcd1
Gm15867	Kctd5
Tinagl1	Pstpip1
Bak1	AI463170
Ddhd2	Tceal8
Gpatch2l	Mylip
Llgl2	Cdc42bpa
Nipal2	Bhlhe41
Irf6	Ifi27
Sphk2	Dclre1c
[truncated: 1 more rows]

## Sheet: Integrated_analysis_markers
																															Supplementary Data 2. Cluster markers and variable features for individual and integrated scRNA-Seq analyses
Basal_proliferative_cluster_markers													Basal_cluster_markers													Intermediate_cluster_markers													Intermediate_high_cluster_markers
Gene	NMU_O_D_p_val	NMU_O_D_avg_logFC	NMU_O_D_pct.1	NMU_O_D_pct.2	NMU_O_D_p_val_adj	NMU_O_P_p_val	NMU_O_P_avg_logFC	NMU_O_P_pct.1	NMU_O_P_pct.2	NMU_O_P_p_val_adj	max_pval	minimump_p_val	Gene	NMU_O_D_p_val	NMU_O_D_avg_logFC	NMU_O_D_pct.1	NMU_O_D_pct.2	NMU_O_D_p_val_adj	NMU_O_P_p_val	NMU_O_P_avg_logFC	NMU_O_P_pct.1	NMU_O_P_pct.2	NMU_O_P_p_val_adj	max_pval	minimump_p_val	Gene	NMU_O_D_p_val	NMU_O_D_avg_logFC	NMU_O_D_pct.1	NMU_O_D_pct.2	NMU_O_D_p_val_adj	NMU_O_P_p_val	NMU_O_P_avg_logFC	NMU_O_P_pct.1	NMU_O_P_pct.2	NMU_O_P_p_val_adj	max_pval	minimump_p_val	Gene	NMU_O_D_p_val	NMU_O_D_avg_logFC	NMU_O_D_pct.1	NMU_O_D_pct.2	NMU_O_D_p_val_adj	NMU_O_P_p_val	NMU_O_P_avg_logFC	NMU_O_P_pct.1	NMU_O_P_pct.2	NMU_O_P_p_val_adj
Birc5	0	1.5835	0.8	0.003	0	0	1.33913	0.65	0.005	0	0	0	Krt14	0	1.6597	1	0.737	0	0	1.5213	0.988	0.508	0	0	0	Gsta4	3.21799e-289	0.779234	0.994	0.828	6.44434e-285	4.02824e-263	0.579817	0.988	0.794	8.06695e-259	4.02824e-263	6.43598e-289	Mal	1.2674e-08	1.12966	1	0.558	0.000253809	0	1.4464	0.739	0.152	0
Cdk1	0	1.31731	0.667	0.001	0	0	1.39657	0.638	0.014	0	0	0	Htra1	0	1.44521	0.522	0.057	0	5.26657e-131	0.619764	0.273	0.069	1.05468e-126	5.26657e-131	0	Dapl1	2.08161e-143	0.900571	0.598	0.245	4.16862e-139	6.79667e-289	0.904526	0.682	0.256	1.3611e-284	2.08161e-143	1.35933e-288	Psca	5.57989e-08	1.14844	1	0.635	0.00111743	0	2.25063	0.923	0.314	0
Knl1	0	1.1298	0.533	0.001	0	0	0.584894	0.287	0.002	0	0	0	Ly6d	0	-0.731348	0.989	0.999	0	0	-1.05346	0.925	0.995	0	0	0	Cbr2	5.57887e-284	0.895117	0.976	0.796	1.11722e-279	1.01997e-36	0.298632	0.922	0.839	2.04259e-32	1.01997e-36	1.11577e-283	Lgals3	3.03125e-06	0.588933	1	0.953	0.0607038	0	0.9313	0.994	0.791	0
Hmmr	0	1.0116	0.6	0.001	0	0	1.23762	0.584	0.001	0	0	0	Nupr1	0	-1.59942	0.695	0.957	0	1.7128e-270	-1.23939	0.387	0.772	3.43005e-266	1.7128e-270	0	Krt14	2.61557e-183	-1.16015	0.745	0.891	5.23794e-179	8.97403e-277	-1.20872	0.524	0.796	1.79714e-272	2.61557e-183	1.79481e-276	Tmem45b	5.42942e-06	0.809139	0.529	0.147	0.108729	0	0.929358	0.582	0.11	0
Pimreg	0	0.591505	0.4	0	0	0	0.580666	0.293	0.002	0	0	0	Anxa1	0	-1.62281	0.454	0.928	0	0	-1.40199	0.382	0.858	0	0	0	Tpm1	3.51882e-235	-1.21817	0.54	0.828	7.04679e-231	7.55018e-15	-0.279076	0.426	0.466	1.512e-10	7.55018e-15	7.03764e-235	Ly6d	6.02914e-06	0.525125	1	0.997	0.12074	0	0.847702	0.999	0.961	0
Nusap1	9.09122e-291	1.44704	0.467	0.001	1.82061e-286	0	1.40279	0.632	0.003	0	9.09122e-291	0	Cbr2	0	-1.63194	0.746	0.957	0	2.06931e-264	-1.11929	0.768	0.935	4.144e-260	2.06931e-264	0	Wfdc2	1.11878e-222	0.777757	0.932	0.632	2.24047e-218	2.52472e-206	0.589552	0.983	0.937	5.05601e-202	2.52472e-206	2.23756e-222	Hopx	1.7501e-05	0.786949	0.706	0.279	0.350475	0	1.39985	0.663	0.15	0
Racgap1	1.98087e-290	1.00086	0.467	0.001	3.9669e-286	0	0.832825	0.416	0.005	0	1.98087e-290	0	Krt19	0	-1.67052	0.741	0.993	0	0	-1.50297	0.668	0.955	0	0	0	Btg1	6.96935e-206	0.5521	0.989	0.906	1.39568e-201	1.00908e-123	0.302109	0.993	0.949	2.02078e-119	1.00908e-123	1.39387e-205	Krt6a	2.78498e-05	1.15961	0.765	0.382	0.557721	0	1.29525	0.903	0.411	0
Cdkn3	1.66285e-254	0.903493	0.333	0	3.33003e-250	0	0.853068	0.395	0.005	0	1.66285e-254	0	Gsta4	0	-1.78051	0.731	0.994	0	0	-1.52838	0.69	0.979	0	0	0	S100a10	5.52363e-205	-1.01887	0.241	0.611	1.10616e-200	4.90689e-137	-0.685161	0.377	0.618	9.82654e-133	4.90689e-137	1.10473e-204	Gsto1	3.61566e-05	1.06029	1	0.947	0.724073	0	1.22595	1	0.924	0
Top2a	4.59728e-247	2.14216	0.733	0.005	9.20651e-243	0	2.07962	0.826	0.021	0	4.59728e-247	0	Sptssb	0	-1.79732	0.082	0.727	0	0	-1.20309	0.022	0.496	0	0	0	Sptssb	4.47878e-172	0.802204	0.729	0.316	8.96919e-168	1.33275e-191	0.713626	0.523	0.185	2.66897e-187	4.47878e-172	2.66551e-191	Sprr1a	0.000185404	0.666509	0.941	0.588	1	0	2.19897	0.936	0.243	0
Cenpf	2.44449e-245	2.25794	0.667	0.004	4.89533e-241	0	1.89899	0.737	0.009	0	2.44449e-245	0	Krt4	0	-1.90891	0.276	0.863	0	9.47554e-194	-1.16962	0.116	0.46	1.89757e-189	9.47554e-194	0	Krt19	2.20199e-168	0.532305	0.992	0.835	4.40971e-164	2.48045e-172	0.461204	0.966	0.769	4.96736e-168	2.20199e-168	4.96091e-172	Fxyd4	0.00251233	0.513857	0.882	0.557	1	0	1.27192	0.935	0.428	0
Ube2c	1.21075e-232	1.61989	0.467	0.002	2.42464e-228	0	1.96699	0.781	0.032	0	1.21075e-232	0	Psca	0	-2.49118	0.157	0.803	0	0	-2.81626	0.144	0.59	0	0	0	Krt4	2.66742e-153	0.647285	0.853	0.506	5.34177e-149	1.92406e-113	0.719142	0.486	0.23	3.85312e-109	1.92406e-113	5.33483e-153	Krt19	0.00256562	0.526963	1	0.928	1	0	0.909304	0.998	0.812	0
Mis18bp1	1.32334e-222	0.618287	0.333	0.001	2.65011e-218	0	0.67517	0.335	0.008	0	1.32334e-222	0	Gstm1	0	-2.52359	0.28	0.889	0	9.99515e-114	-0.54564	0.147	0.426	2.00163e-109	9.99515e-114	0	Myl12a	1.45523e-146	-0.63673	0.684	0.842	2.91425e-142	3.14727e-35	-0.326287	0.44	0.533	6.30273e-31	3.14727e-35	2.91046e-146	Sat1	0.0157549	-0.255068	1	0.986	1	0	0.912415	0.994	0.775	0
Cit	1.32334e-222	0.609794	0.333	0.001	2.65011e-218	0	0.576012	0.275	0.003	0	1.32334e-222	0	Gsto1	4.72529e-272	-1.21248	0.856	0.979	9.46286e-268	0	-1.66963	0.868	0.981	0	4.72529e-272	0	Krt15	6.80985e-146	0.586609	0.971	0.941	1.36374e-141	1.17406e-27	0.369323	0.83	0.778	2.35116e-23	1.17406e-27	1.36197e-145	Mal2	0.0158845	0.375886	0.647	0.348	1	0	1.04848	0.671	0.167	0
Pclaf	2.7712e-214	1.75544	0.8	0.007	5.5496e-210	0	1.00036	0.5	0.012	0	2.7712e-214	0	mt-Co1	5.20367e-215	-0.328033	1	0.999	1.04209e-210	0	-0.402417	1	1	0	5.20367e-215	0	Krt5	2.09203e-50	0.274685	0.991	0.967	4.1895e-46	2.68049e-141	0.301611	0.999	0.982	5.36795e-137	2.09203e-50	5.36098e-141	S100a14	0.0229526	0.338813	0.882	0.797	1	0	0.90713	0.997	0.862	0
Cdc20	2.17109e-205	1.25627	0.467	0.002	4.34783e-201	0	1.39493	0.617	0.006	0	2.17109e-205	0	1810037I17Rik	5.89974e-133	-0.685722	0.446	0.801	1.18148e-128	0	-1.05014	0.53	0.879	0	5.89974e-133	0	Foxq1	5.34622e-141	0.580422	0.87	0.598	1.07063e-136	5.51206e-43	0.257224	0.646	0.459	1.10385e-38	5.51206e-43	1.06924e-140	Pdzk1ip1	0.0673725	0.353427	0.471	0.29	1	0	1.17329	0.669	0.146	0
Kif20a	7.68072e-205	0.714365	0.467	0.002	1.53814e-200	0	0.592881	0.266	0.003	0	7.68072e-205	0	S100a11	2.71199e-127	-0.421475	0.975	0.996	5.43102e-123	0	-0.733919	0.963	0.996	0	2.71199e-127	0	Metap2	1.03563e-136	0.533498	0.921	0.734	2.07396e-132	1.71208e-79	0.359109	0.837	0.666	3.42861e-75	1.71208e-79	2.07127e-136	Fth1	0.000148549	0.340787	1	0.992	1	6.67066e-299	1.00665	0.999	0.986	1.33587e-294
Ccna2	5.14145e-198	1.00393	0.333	0.001	1.02963e-193	0	0.76963	0.383	0.001	0	5.14145e-198	0	Krt6a	1.41936e-110	-0.890429	0.112	0.478	2.84242e-106	0	-1.46746	0.18	0.693	0	1.41936e-110	0	Krt7	1.52204e-68	-0.297054	0.959	0.981	3.04804e-64	2.54876e-118	-0.467566	0.899	0.949	5.10415e-114	1.52204e-68	5.09752e-118	Ero1l	6.97691e-05	0.393219	0.353	0.082	1	1.08978e-298	1.19345	0.845	0.329	2.1824e-294
Ckap2	2.76211e-183	1.09532	0.4	0.002	5.53139e-179	0	0.961868	0.455	0.006	0	2.76211e-183	0	Tmem176b	5.97692e-76	0.674898	0.485	0.271	1.19694e-71	0	0.993374	0.656	0.252	0	5.97692e-76	0	Klf5	2.24873e-112	0.508082	0.839	0.605	4.5033e-108	4.52111e-53	0.280918	0.766	0.585	9.05398e-49	4.52111e-53	4.49745e-112	Aldoa	0.0147283	0.539352	0.882	0.774	1	4.38724e-275	0.641921	1	0.937	8.78588e-271
Aspm	2.85276e-163	0.780724	0.267	0.001	5.71294e-159	0	0.607325	0.284	0.001	0	2.85276e-163	0	Npm1	9.36546e-53	0.338016	0.89	0.865	1.87553e-48	0	0.521977	0.998	0.985	0	9.36546e-53	0	Tubb5	3.85339e-50	-0.402676	0.609	0.715	7.71679e-46	2.36679e-112	-0.61172	0.599	0.744	4.73973e-108	3.85339e-50	4.73357e-112	Csta1	0.0188552	0.588019	0.412	0.2	1	1.57036e-263	0.996481	0.883	0.386	3.1448e-259
Ccnb1	3.86946e-163	0.666886	0.267	0.001	7.74897e-159	0	1.12601	0.506	0.003	0	3.86946e-163	0	S100a14	3.71721e-115	-0.589441	0.597	0.867	7.44409e-111	1.55087e-307	-0.78172	0.778	0.952	3.10576e-303	3.71721e-115	3.10173e-307	Tmem176b	1.37375e-35	-0.450959	0.273	0.404	2.75107e-31	8.15875e-107	-0.718117	0.276	0.489	1.63387e-102	1.37375e-35	1.63175e-106	Gsta4	1.08818e-05	0.665095	1	0.926	0.217919	3.53213e-236	0.764038	0.99	0.842	7.07344e-232
Aurkb	5.24783e-163	0.373147	0.267	0.001	1.05093e-158	0	0.656414	0.329	0.003	0	5.24783e-163	0	Wfdc2	1.46158e-298	-1.2408	0.485	0.924	2.92697e-294	1.13414e-131	-0.506417	0.932	0.968	2.27124e-127	1.13414e-131	2.92317e-298	Gm16136	5.63581e-104	0.580576	0.606	0.305	1.12863e-99	1.90035e-78	0.352679	0.513	0.274	3.80565e-74	1.90035e-78	1.12716e-103	Krt14	0.173296	-0.724521	0.824	0.804	1	6.95833e-230	-1.86729	0.354	0.763	1.39348e-225
Hist1h1b	9.36378e-152	1.09341	0.467	0.003	1.87519e-147	0	1.33111	0.509	0.014	0	9.36378e-152	0	Tmem176a	8.27129e-13	0.314846	0.298	0.226	1.65641e-08	2.19522e-296	0.981655	0.653	0.28	4.39614e-292	8.27129e-13	4.39044e-296	Mt1	0.000200492	-0.25233	0.292	0.322	1	9.19063e-101	-0.697546	0.491	0.674	1.84051e-96	0.000200492	1.83813e-100	Cysrt1	7.64427e-06	0.431622	0.353	0.071	0.153084	1.24048e-219	0.839288	0.69	0.249	2.48419e-215
Ccnb2	9.94985e-149	0.868974	0.333	0.001	1.99256e-144	0	1.17886	0.512	0.005	0	9.94985e-149	0	Col17a1	1.35417e-278	1.11892	0.784	0.323	2.71186e-274	6.06622e-295	0.913098	0.708	0.366	1.21482e-290	1.35417e-278	1.21324e-294	Chchd10	2.09879e-100	0.534697	0.555	0.249	4.20304e-96	2.61204e-52	0.265613	0.257	0.113	5.23088e-48	2.61204e-52	4.19758e-100	Pgk1	1.08157e-06	0.846199	0.882	0.417	0.0216596	1.29585e-212	0.610447	0.996	0.894	2.59506e-208
Cdca3	1.8425e-145	0.964491	0.467	0.003	3.68979e-141	0	0.890072	0.44	0.01	0	1.8425e-145	0	Btg1	4.73817e-212	-0.683855	0.862	0.988	9.48867e-208	8.26646e-291	-0.575569	0.928	0.99	1.65544e-286	4.73817e-212	1.65329e-290	Ctsl	2.64692e-89	-0.762038	0.459	0.636	5.30072e-85	2.2663e-97	-0.500729	0.644	0.759	4.53849e-93	2.64692e-89	4.5326e-97	Lypd3	0.000216982	0.608133	0.588	0.227	1	8.48569e-212	0.788231	0.619	0.199	1.69934e-207
Ckap2l	6.32711e-139	0.709799	0.467	0.004	1.26707e-134	0	0.921948	0.476	0.007	0	6.32711e-139	0	Hspa8	5.68934e-40	0.304188	0.898	0.892	1.13935e-35	2.73323e-289	0.680359	0.91	0.741	5.47357e-285	5.68934e-40	5.46647e-289	Txndc17	6.53023e-97	-0.571369	0.645	0.796	1.30774e-92	3.06975e-71	-0.402161	0.717	0.797	6.14747e-67	3.06975e-71	1.30605e-96	Gltp	0.0670181	0.325901	0.588	0.371	1	1.10549e-197	0.773524	0.815	0.405	2.21386e-193
Tpx2	3.25507e-123	1.34868	0.533	0.006	6.51861e-119	0	0.983487	0.482	0.008	0	3.25507e-123	0	Tpm1	2.55262e-287	1.35536	0.882	0.579	5.11187e-283	1.28691e-74	0.511313	0.535	0.398	2.57716e-70	1.28691e-74	5.10523e-287	Wls	5.15565e-92	-0.578918	0.66	0.805	1.03247e-87	1.99355e-29	-0.289427	0.464	0.548	3.99228e-25	1.99355e-29	1.03113e-91	4833423E24Rik	0.216674	0.360715	0.294	0.188	1	2.57201e-187	0.750032	0.584	0.188	5.15071e-183
Sgo2a	5.71061e-122	0.718875	0.4	0.003	1.14361e-117	0	0.711841	0.356	0.006	0	5.71061e-122	0	Mal	2.00318e-273	-1.58114	0.121	0.712	4.01157e-269	1.72511e-246	-1.34357	0.029	0.392	3.4547e-242	1.72511e-246	4.00636e-273	Bcam	8.44292e-73	-0.628042	0.116	0.307	1.69078e-68	2.20474e-91	-0.571015	0.086	0.279	4.41521e-87	8.44292e-73	4.40948e-91	Elf3	0.198811	0.261444	0.471	0.355	1	3.26915e-183	0.813148	0.772	0.366	6.5468e-179
Mki67	4.27117e-113	1.46375	0.667	0.011	8.55345e-109	0	1.45034	0.713	0.021	0	4.27117e-113	0	Prdx5	3.6575e-114	-0.605014	0.493	0.815	7.32452e-110	5.61764e-273	-0.789185	0.41	0.804	1.12499e-268	3.6575e-114	1.12353e-272	Col17a1	7.04314e-78	-0.688278	0.366	0.553	1.41046e-73	3.72242e-90	-0.613769	0.394	0.561	7.45451e-86	7.04314e-78	7.44483e-90	Ctsh	0.00015675	0.568166	0.941	0.598	1	1.21379e-178	0.82668	0.764	0.377	2.43074e-174
Cenpe	3.03549e-104	1.29851	0.267	0.001	6.07887e-100	0	1.14993	0.545	0.005	0	3.03549e-104	0	S100a16	1.63782e-112	-0.582716	0.59	0.859	3.27989e-108	7.13701e-272	-0.759296	0.541	0.87	1.42926e-267	1.63782e-112	1.4274e-271	Alcam	8.8312e-65	0.35988	0.839	0.652	1.76854e-60	1.92209e-87	0.426107	0.458	0.225	3.84918e-83	8.8312e-65	3.84418e-87	Clic3	0.0133007	0.508651	0.353	0.147	1	1.1185e-166	0.633874	0.374	0.08	2.2399e-162
Cenpa	7.27849e-95	1.26488	0.467	0.006	1.45759e-90	0	1.56068	0.746	0.03	0	7.27849e-95	0	Sprr1a	3.0217e-28	-0.571916	0.451	0.637	6.05125e-24	1.31367e-271	-1.88557	0.11	0.518	2.63075e-267	3.0217e-28	2.62734e-271	Rhov	4.4603e-32	0.317696	0.39	0.228	8.9322e-28	3.76454e-87	0.375195	0.293	0.106	7.53888e-83	4.4603e-32	7.52909e-87	Gapdh	0.0116392	0.340042	0.882	0.545	1	1.35979e-166	0.614568	0.976	0.834	2.72312e-162
Anln	4.41625e-89	0.788482	0.333	0.003	8.84399e-85	0	0.765864	0.362	0.005	0	4.41625e-89	0	Rab25	3.66122e-119	-0.669553	0.303	0.703	7.33195e-115	7.41129e-269	-0.788014	0.312	0.753	1.48419e-264	3.66122e-119	1.48226e-268	Fos	7.6639e-87	0.563721	0.748	0.527	1.53477e-82	2.82235e-49	0.324659	0.509	0.323	5.65204e-45	2.82235e-49	1.53278e-86	2200002D01Rik	0.00551493	0.50857	0.941	0.75	1	1.32068e-165	0.668898	0.925	0.664	2.6448e-161
Sgo1	1.50618e-67	0.507086	0.267	0.003	3.01628e-63	0	0.728879	0.377	0.003	0	1.50618e-67	0	mt-Co2	1.93618e-208	-0.307565	1	1	3.87739e-204	1.02472e-264	-0.362723	0.998	1	2.0521e-260	1.93618e-208	2.04944e-264	Ifitm3	5.2622e-17	-0.32896	0.657	0.697	1.05381e-12	5.56522e-85	0.269814	0.988	0.939	1.11449e-80	5.2622e-17	1.11304e-84	Cbr2	0.00251758	0.443814	1	0.902	1	3.25778e-163	0.730702	0.974	0.849	6.52402e-159
Prc1	5.16669e-58	1.54898	0.533	0.015	1.03468e-53	0	1.4976	0.674	0.036	0	5.16669e-58	0	Ctsl	3.77962e-260	1.14232	0.809	0.435	7.56908e-256	3.37119e-150	0.569672	0.789	0.67	6.75114e-146	3.37119e-150	7.55925e-260	Mast4	6.713e-85	0.532997	0.577	0.306	1.34435e-80	5.7238e-74	0.358789	0.566	0.335	1.14625e-69	5.7238e-74	1.3426e-84	Neat1	0.0868988	0.299783	0.941	0.707	1	5.93209e-159	0.777083	0.961	0.816	1.18796e-154
Smc2	1.6153e-55	1.46573	0.867	0.042	3.2348e-51	0	1.04094	0.533	0.018	0	1.6153e-55	0	Pdzk1ip1	1.07968e-131	-0.839176	0.017	0.386	2.16216e-127	7.46497e-253	-1.01206	0.013	0.375	1.49494e-248	1.07968e-131	1.49299e-252	Actg1	2.65472e-63	-0.313829	0.979	0.983	5.31634e-59	1.02605e-83	-0.326367	0.958	0.973	2.05477e-79	2.65472e-63	2.0521e-83	Anxa1	0.00228064	0.611005	1	0.805	1	3.87444e-156	0.711187	0.934	0.621	7.75896e-152
Kif20b	9.75208e-55	0.922908	0.4	0.008	1.95295e-50	0	0.87209	0.437	0.006	0	9.75208e-55	0	Tacstd2	1.26791e-59	-0.392043	0.68	0.864	2.53912e-55	2.51485e-250	-0.821546	0.425	0.807	5.03624e-246	1.26791e-59	5.02971e-250	Anxa3	8.53047e-82	-0.536916	0.738	0.816	1.70831e-77	8.58347e-28	-0.273828	0.544	0.613	1.71892e-23	8.58347e-28	1.70609e-81	Nectin4	5.43958e-06	0.799661	0.588	0.194	0.108933	3.69748e-155	0.611394	0.455	0.129	7.40457e-151
Cks2	3.60653e-29	1.55776	0.933	0.1	7.22244e-25	0	1.43666	0.74	0.081	0	3.60653e-29	0	Alcam	1.07105e-133	-0.662984	0.511	0.85	2.14488e-129	2.76682e-250	-0.859736	0.069	0.467	5.54084e-246	1.07105e-133	5.53364e-250	Itgb4	1.64829e-44	-0.465412	0.193	0.347	3.30086e-40	2.01978e-79	-0.521456	0.107	0.291	4.04481e-75	1.64829e-44	4.03956e-79	Fam213a	0.00418714	0.412398	0.471	0.184	1	4.73009e-155	0.820071	0.759	0.394	9.47248e-151
Cdca8	3.84293e-28	0.533704	0.333	0.012	7.69585e-24	0	1.17253	0.596	0.02	0	3.84293e-28	0	Foxq1	3.79486e-249	-1.05629	0.424	0.876	7.59959e-245	2.82206e-116	-0.495104	0.333	0.653	5.65145e-112	2.82206e-116	7.58972e-249	Socs6	1.16811e-25	0.259582	0.299	0.167	2.33925e-21	2.23162e-76	0.353817	0.319	0.131	4.46904e-72	1.16811e-25	4.46324e-76	Pgam1	0.00352228	0.600803	0.824	0.494	1	1.57908e-150	0.558384	0.945	0.743	3.16227e-146
Kif23	1.47141e-21	0.690099	0.467	0.031	2.94664e-17	0	0.90054	0.473	0.014	0	1.47141e-21	0	Tspan8	4.30059e-249	-1.19038	0.102	0.685	8.61236e-245	8.01034e-210	-0.725125	0.05	0.396	1.60415e-205	8.01034e-210	8.60117e-249	Cd81	3.67391e-75	-0.552013	0.505	0.668	7.35738e-71	5.38273e-18	-0.256374	0.433	0.482	1.07795e-13	5.38273e-18	7.34783e-75	Mpzl2	0.00254357	0.368576	0.706	0.319	1	4.9135e-145	0.652547	0.585	0.227	9.83978e-141
Stmn1	2.10991e-21	1.97696	0.933	0.15	4.2253e-17	0	1.70752	0.829	0.056	0	2.10991e-21	0	Lypd3	1.17103e-59	-0.455422	0.058	0.288	2.34511e-55	9.46081e-240	-0.783264	0.042	0.415	1.89462e-235	1.17103e-59	1.89216e-239	Hspa8	1.63885e-68	-0.339599	0.872	0.924	3.28195e-64	3.00824e-74	-0.447236	0.79	0.816	6.02431e-70	1.63885e-68	6.01649e-74	S100a11	0.000802801	0.322503	1	0.991	1	9.51385e-145	0.413706	0.998	0.98	1.90524e-140
Cks1b	5.39648e-08	0.816302	0.4	0.063	0.0010807	0	1.11611	0.65	0.055	0	5.39648e-08	0	Gabrp	9.86258e-164	-1.02937	0.026	0.465	1.97508e-159	3.23536e-239	-0.801339	0.014	0.363	6.47913e-235	9.86258e-164	6.47072e-239	Rab25	1.30235e-73	0.433198	0.697	0.457	2.60808e-69	3.37864e-73	0.301161	0.744	0.484	6.76606e-69	3.37864e-73	2.60469e-73	Rab25	0.00167254	0.584478	0.941	0.598	1	2.18552e-144	0.624778	0.855	0.526	4.37673e-140
Tacc3	1.18447e-40	0.662836	0.333	0.008	2.37201e-36	4.22648e-296	0.636721	0.326	0.009	8.46395e-292	1.18447e-40	8.45296e-296	Cldn7	1.10571e-180	-0.992143	0.123	0.615	2.2143e-176	1.10346e-233	-0.782187	0.044	0.413	2.2098e-229	1.10571e-180	2.20693e-233	Oit1	1.03217e-72	0.453223	0.356	0.129	2.06703e-68	3.47129e-54	0.292088	0.319	0.157	6.9516e-50	3.47129e-54	2.06435e-72	Prr13	0.0392995	0.414355	0.706	0.444	1	1.34153e-142	0.681129	0.606	0.249	2.68656e-138
Dlgap5	5.80532e-35	0.488457	0.267	0.006	1.16257e-30	1.09959e-293	0.516176	0.263	0.004	2.20205e-289	5.80532e-35	2.19919e-293	Phlda1	2.20675e-143	-0.868859	0.23	0.661	4.41924e-139	5.50746e-228	-0.818759	0.136	0.539	1.10292e-223	2.20675e-143	1.10149e-227	Actb	1.16477e-69	-0.323162	0.974	0.983	2.33256e-65	1.07815e-38	-0.301571	0.81	0.826	2.15911e-34	1.07815e-38	2.32953e-69	Tmem176b	0.0631566	-0.524619	0.118	0.327	1	3.13484e-142	-1.11222	0.08	0.475	6.27782e-138
Bub1b	2.36204e-76	0.377171	0.267	0.002	4.73022e-72	1.80384e-287	0.614436	0.305	0.007	3.61236e-283	2.36204e-76	3.60767e-287	Mal2	2.64413e-86	-0.657264	0.114	0.431	5.29514e-82	3.7775e-226	-0.857227	0.037	0.389	7.56483e-222	2.64413e-86	7.55501e-226	Ptma	7.32738e-60	-0.258639	0.995	0.996	1.46738e-55	2.11663e-68	-0.34073	0.988	0.98	4.23875e-64	7.32738e-60	4.23325e-68	Capn5	1.48098e-06	0.836933	0.588	0.161	0.0296581	1.46136e-141	0.570395	0.385	0.1	2.92653e-137
Hmgb2	4.1711e-17	2.06112	1	0.236	8.35304e-13	1.81275e-269	1.83962	0.946	0.241	3.63021e-265	4.1711e-17	3.62549e-269	Akr1b3	9.1236e-226	-1.71867	0.316	0.768	1.82709e-221	4.49083e-55	-0.381323	0.15	0.336	8.99334e-51	4.49083e-55	1.82472e-225	Ccnd2	1.48977e-63	-0.651055	0.576	0.705	2.98341e-59	7.86087e-24	-0.362528	0.454	0.522	1.57422e-19	7.86087e-24	2.97954e-63	Gfpt1	0.000340057	0.430813	0.529	0.184	1	7.79545e-138	0.637596	0.475	0.157	1.56112e-133
Cdca2	1.36361e-26	0.397242	0.267	0.008	2.73076e-22	2.29913e-256	0.518787	0.296	0.009	4.60423e-252	1.36361e-26	4.59826e-256	Wls	1.0755e-222	0.869893	0.883	0.662	2.1538e-218	5.96749e-53	0.395047	0.563	0.487	1.19505e-48	5.96749e-53	2.151e-222	Hes1	1.54485e-63	0.461152	0.86	0.771	3.09373e-59	6.02508e-51	0.336581	0.825	0.705	1.20658e-46	6.02508e-51	3.08971e-63	Ybx3	0.0627963	0.261173	0.824	0.618	1	1.20259e-136	0.59882	0.903	0.657	2.4083e-132
Lockd	2.2157e-91	0.643118	0.4	0.005	4.43716e-87	3.55361e-254	0.733458	0.353	0.016	7.11645e-250	2.2157e-91	7.10721e-254	Krt18	1.78848e-219	-1.37794	0.255	0.753	3.5816e-215	7.36598e-176	-0.602193	0.453	0.788	1.47511e-171	7.36598e-176	3.57695e-219	Phlda1	1.89663e-44	0.307003	0.638	0.42	3.79818e-40	8.24029e-62	0.298788	0.52	0.3	1.6502e-57	1.89663e-44	1.64806e-61	Ifitm3	0.456235	-0.328342	0.765	0.673	1	1.952e-136	-0.598449	0.895	0.97	3.90908e-132
Incenp	8.51251e-59	0.759864	0.467	0.011	1.70472e-54	4.07297e-239	0.627552	0.32	0.013	8.15653e-235	8.51251e-59	8.14594e-239	Dst	3.25529e-107	0.761323	0.674	0.438	6.51905e-103	4.0084e-214	0.751839	0.656	0.357	8.02723e-210	3.25529e-107	8.01681e-214	Anxa8	1.07481e-60	0.433132	0.632	0.4	2.15241e-56	5.19466e-56	0.266502	0.646	0.419	1.04028e-51	5.19466e-56	2.14962e-60	Hmgn1	0.0296462	-0.468103	0.706	0.846	1	4.99429e-135	-0.765697	0.506	0.77	1.00016e-130
Spc24	4.67834e-74	0.4969	0.333	0.004	9.36884e-70	5.08778e-235	0.516904	0.266	0.008	1.01888e-230	4.67834e-74	1.01756e-234	Hmgn1	1.57995e-149	0.599694	0.928	0.818	3.16401e-145	5.23574e-212	0.618287	0.833	0.658	1.04851e-207	1.57995e-149	1.04715e-211	Hmgn1	1.85186e-56	-0.377302	0.816	0.89	3.70854e-52	1.37511e-58	-0.403878	0.693	0.745	2.75379e-54	1.85186e-56	2.75022e-58	Fabp5	9.95635e-06	0.854244	0.471	0.126	0.199386	6.80561e-131	1.25207	0.733	0.446	1.36289e-126
Knstrn	7.38802e-63	1.10652	0.733	0.025	1.47953e-58	3.41042e-232	1.02803	0.572	0.062	6.82972e-228	7.38802e-63	6.82085e-232	Gm16136	6.88922e-127	-0.761653	0.174	0.591	1.37964e-122	1.9628e-201	-0.664263	0.128	0.513	3.93071e-197	6.88922e-127	3.9256e-201	Neat1	8.37593e-31	0.268657	0.763	0.626	1.67736e-26	9.05321e-57	-0.499041	0.832	0.846	1.813e-52	8.37593e-31	1.81064e-56	Cldn7	0.0578743	0.437452	0.647	0.488	1	5.28977e-130	0.632611	0.55	0.213	1.05933e-125
Cenpw	8.40287e-38	0.832671	0.4	0.013	1.68276e-33	2.68367e-216	0.689951	0.407	0.029	5.37432e-212	8.40287e-38	5.36734e-216	Dapl1	9.17018e-42	-0.56794	0.293	0.511	1.83642e-37	5.92842e-199	-0.854922	0.188	0.561	1.18723e-194	9.17018e-42	1.18568e-198	Anxa5	1.25525e-56	-0.510128	0.26	0.443	2.51376e-52	6.59183e-31	-0.333921	0.173	0.279	1.32008e-26	6.59183e-31	2.5105e-56	Egln3	1.64524e-07	0.383606	0.353	0.055	0.00329475	1.06298e-128	0.584105	0.818	0.434	2.12871e-124
Arhgap11a	5.40588e-58	0.575804	0.4	0.008	1.08258e-53	7.78271e-194	0.527582	0.263	0.011	1.55857e-189	5.40588e-58	1.55654e-193	Anxa8	1.83987e-28	-0.324862	0.385	0.591	3.68452e-24	2.37329e-198	-0.689273	0.262	0.657	4.75275e-194	1.83987e-28	4.74658e-198	Pdgfa	3.58218e-19	-0.355631	0.228	0.319	7.17368e-15	5.86237e-55	-0.489541	0.189	0.338	1.174e-50	3.58218e-19	1.17247e-54	Akr1b8	0.000126122	0.73664	0.765	0.356	1	9.46448e-127	0.738509	0.494	0.179	1.89536e-122
Dbf4	1.21495e-08	0.706141	0.333	0.042	0.000243306	9.15032e-188	0.757245	0.401	0.035	1.83244e-183	1.21495e-08	1.83006e-187	S100a10	2.78644e-149	0.911647	0.63	0.308	5.58012e-145	7.58311e-187	0.677133	0.686	0.426	1.51859e-182	2.78644e-149	1.51662e-186	Tpm4	3.8535e-53	-0.486543	0.345	0.519	7.71702e-49	1.94356e-18	-0.252757	0.338	0.406	3.89216e-14	1.94356e-18	7.707e-53	S100a16	0.00224598	0.586885	0.941	0.789	1	1.76983e-120	0.53519	0.934	0.704	3.54427e-116
Smc4	4.08382e-12	1.18115	0.733	0.148	8.17827e-08	3.50618e-168	1.14897	0.689	0.146	7.02148e-164	4.08382e-12	7.01236e-168	Hopx	8.84794e-115	-1.00356	0.029	0.368	1.77189e-110	3.22396e-186	-1.02786	0.047	0.357	6.45631e-182	8.84794e-115	6.44793e-186	Dst	1.1393e-23	-0.412494	0.464	0.55	2.28157e-19	6.68568e-51	-0.452169	0.397	0.518	1.33887e-46	1.1393e-23	1.33714e-50	Mall	5.57044e-05	0.468419	0.294	0.061	1	3.27931e-120	0.497399	0.306	0.072	6.56715e-116
Tuba1b	1.12728e-10	1.53544	0.933	0.377	2.25749e-06	2.7043e-150	1.21543	0.79	0.234	5.41563e-146	1.12728e-10	5.4086e-150	Hspe1	2.04354e-29	0.323531	0.688	0.637	4.09238e-25	1.61002e-185	0.560554	0.843	0.683	3.22422e-181	2.04354e-29	3.22004e-185	Lmo1	1.75178e-50	-0.592491	0.14	0.293	3.50812e-46	3.68059e-35	-0.364894	0.147	0.259	7.37074e-31	3.68059e-35	3.50356e-50	Rpl4	0.0227114	-0.291807	1	0.976	1	6.80165e-118	-0.324499	0.991	0.997	1.3621e-113
Ube2s	2.08694e-07	1.22831	0.867	0.291	0.0041793	4.85729e-146	1.16185	0.769	0.219	9.72722e-142	2.08694e-07	9.71459e-146	Ptma	1.81539e-185	0.438321	0.998	0.994	3.6355e-181	9.50958e-152	0.333044	0.993	0.977	1.90439e-147	9.50958e-152	3.63078e-185	Wnt4	4.0047e-17	-0.327279	0.602	0.652	8.01982e-13	1.24186e-45	-0.449753	0.397	0.51	2.48694e-41	4.0047e-17	2.48371e-45	Arpc1a	0.00232145	0.366446	0.941	0.602	1	1.75959e-114	0.595176	0.722	0.395	3.52376e-110
Ptma	8.07453e-10	0.94827	1	0.995	1.617e-05	1.76541e-142	0.896586	1	0.982	3.53542e-138	8.07453e-10	3.53083e-142	Gng5	1.66295e-42	-0.266433	0.841	0.947	3.33021e-38	3.69277e-185	-0.522851	0.747	0.924	7.39514e-181	1.66295e-42	7.38554e-185	Cadm1	1.8933e-32	-0.378351	0.276	0.408	3.79152e-28	5.02538e-45	-0.379432	0.155	0.289	1.00638e-40	1.8933e-32	1.00508e-44	Dst	0.00740474	-0.88967	0.235	0.5	1	6.63925e-114	-0.886136	0.193	0.53	1.32958e-109
Tubb5	9.95066e-07	1.01612	0.933	0.651	0.0199272	6.48919e-139	1.2073	0.97	0.675	1.29953e-134	9.95066e-07	1.29784e-138	Mfge8	1.55769e-183	0.807397	0.853	0.617	3.11943e-179	1.33761e-45	0.305038	0.608	0.527	2.67869e-41	1.33761e-45	3.11538e-183	Lmna	2.44379e-44	-0.379851	0.591	0.699	4.89393e-40	4.09627e-22	-0.286532	0.337	0.413	8.2032e-18	4.09627e-22	4.88757e-44	Col17a1	0.0494738	-0.64883	0.235	0.442	1	1.42844e-113	-0.894919	0.219	0.555	2.8606e-109
Cenpm	1.89202e-61	0.439356	0.333	0.005	3.78895e-57	1.80717e-134	0.501241	0.284	0.024	3.61905e-130	1.89202e-61	3.61435e-134	Lgals3	2.27497e-76	-0.345524	0.896	0.974	4.55586e-72	1.90346e-181	-0.634216	0.696	0.906	3.81187e-177	2.27497e-76	3.80692e-181	Psca	1.77384e-42	-0.250152	0.765	0.449	3.55229e-38	0.17394	-1.07346	0.467	0.388	1	0.17394	3.54768e-42	mt-Nd2	0.00307966	-0.293911	0.941	1	1	5.38331e-112	-0.433895	0.948	0.984	1.07806e-107
Tubb4b	0.00187107	0.863668	0.867	0.797	1	8.95609e-131	1.35358	0.94	0.512	1.79355e-126	0.00187107	1.79122e-130	Ttc36	4.25093e-78	-0.540912	0.01	0.253	8.51291e-74	3.21805e-178	-0.613701	0.004	0.269	6.44447e-174	4.25093e-78	6.4361e-178	Slc38a2	9.84743e-15	-0.265323	0.664	0.705	1.97205e-10	2.81338e-31	-0.313232	0.585	0.644	5.63407e-27	9.84743e-15	5.62675e-31	Krt7	0.00841098	0.431059	1	0.968	1	1.11542e-111	0.535065	0.99	0.918	2.23374e-107
Ncapg2	4.27891e-53	0.630333	0.4	0.009	8.56895e-49	2.85738e-112	0.480154	0.275	0.027	5.72218e-108	4.27891e-53	5.71475e-112	Bcam	3.51109e-177	0.918526	0.447	0.105	7.03131e-173	1.87711e-170	0.699296	0.367	0.105	3.75909e-166	1.87711e-170	7.02218e-177	Pdlim1	1.21382e-22	-0.336278	0.312	0.416	2.4308e-18	1.57605e-30	-0.313549	0.171	0.277	3.15621e-26	1.21382e-22	3.15211e-30	Ttc36	0.00109218	0.352774	0.529	0.189	1	9.2587e-111	0.517432	0.386	0.122	1.85415e-106
Ccdc34	1.10819e-05	0.977072	0.867	0.484	0.221927	3.86347e-110	0.943375	0.76	0.252	7.73699e-106	1.10819e-05	7.72694e-110	Gltp	1.73513e-66	-0.463908	0.154	0.447	3.47478e-62	3.59326e-176	-0.658711	0.246	0.618	7.19586e-172	1.73513e-66	7.18652e-176	Sprr1a	4.09272e-29	-0.745337	0.57	0.616	8.19608e-25	3.43871e-09	-0.99993	0.358	0.362	6.88635e-05	3.43871e-09	8.18544e-29	Rab11a	0.0475902	0.36925	0.765	0.55	1	2.27243e-103	0.577853	0.74	0.436	4.55078e-99
H2afz	1.55364e-11	1.62963	1	0.714	3.11131e-07	8.66028e-110	0.984383	0.973	0.681	1.73431e-105	1.55364e-11	1.73206e-109	Col18a1	4.0919e-175	0.829058	0.324	0.04	8.19443e-171	2.00302e-127	0.565411	0.253	0.057	4.01124e-123	2.00302e-127	8.18379e-175	Plet1	0.000311514	-0.25418	0.309	0.326	1	4.03373e-26	-0.445239	0.256	0.347	8.07795e-22	0.000311514	8.06746e-26	Tspan8	0.0338323	0.272118	0.824	0.534	1	1.29574e-102	0.548127	0.511	0.211	2.59485e-98
Jpt1	0.00152521	0.806083	0.667	0.364	1	4.91727e-104	0.947437	0.647	0.192	9.84733e-100	0.00152521	9.83454e-104	Txndc17	9.67635e-162	0.7733	0.82	0.667	1.93779e-157	1.231e-172	0.576566	0.824	0.731	2.4652e-168	9.67635e-162	2.462e-172	Pttg1ip	1.39776e-24	-0.390039	0.266	0.376	2.79915e-20	4.2494e-13	-0.252644	0.239	0.299	8.50984e-09	4.2494e-13	2.79552e-24	Plet1	0.00015921	0.640071	0.706	0.315	1	4.33019e-102	0.781787	0.562	0.262	8.67165e-98
Lmnb1	3.02503e-21	0.863214	0.733	0.076	6.05793e-17	1.6333e-96	0.56433	0.344	0.052	3.27085e-92	3.02503e-21	3.2666e-96	Chchd10	2.29751e-172	-0.918711	0.076	0.554	4.60099e-168	1.62079e-141	-0.49098	0.021	0.26	3.24579e-137	1.62079e-141	4.59501e-172	Hsp90aa1	7.40376e-24	-0.285118	0.566	0.641	1.48268e-19	9.96459e-20	-0.284901	0.379	0.441	1.99551e-15	9.96459e-20	1.48075e-23	Anxa2	0.0194381	0.368393	1	0.784	1	2.27956e-101	0.577716	0.872	0.647	4.56505e-97
Rad21	0.000519284	0.684688	0.467	0.156	1	1.1021e-93	0.733221	0.524	0.125	2.20706e-89	0.000519284	2.20419e-93	Sfn	6.20882e-112	0.460214	0.961	0.902	1.24338e-107	7.72355e-168	-0.575682	0.568	0.845	1.54672e-163	6.20882e-112	1.54471e-167	Defb1	2.68014e-23	-0.571648	0.351	0.437	5.36725e-19	8.48551e-20	-0.288709	0.213	0.295	1.69931e-15	8.48551e-20	5.36028e-23	Krt13	1.74792e-15	1.64666	0.529	0.064	3.50039e-11	4.86756e-101	0.910735	0.551	0.253	9.74778e-97
Arl6ip1	0.112015	0.725101	0.733	0.559	1	1.19185e-92	1.29886	0.778	0.352	2.38679e-88	0.112015	2.38369e-92	Oit1	4.43046e-113	-0.689865	0.018	0.349	8.87244e-109	1.76342e-167	-0.558709	0.04	0.331	3.53142e-163	4.43046e-113	3.52683e-167	Itgb1	2.57404e-21	-0.304666	0.434	0.528	5.15478e-17	1.23989e-17	-0.270535	0.343	0.403	2.483e-13	1.23989e-17	5.14809e-21	Ivl	0.000459434	0.566688	0.765	0.367	1	8.57666e-101	0.627767	0.507	0.214	1.71756e-96
H2afv	6.11142e-06	0.848745	0.867	0.453	0.122387	3.5834e-92	0.936082	0.796	0.354	7.17612e-88	6.11142e-06	7.1668e-92	Tubb4b	8.20881e-91	-0.538614	0.609	0.862	1.6439e-86	2.33203e-167	-0.743486	0.322	0.666	4.67011e-163	8.20881e-91	4.66405e-167	Csrp2	2.34417e-12	-0.351085	0.274	0.341	4.69444e-08	3.93104e-20	-0.335823	0.36	0.426	7.87231e-16	2.34417e-12	7.86209e-20	Rab11fip1	0.0933529	0.361089	0.353	0.212	1	1.69086e-100	0.497707	0.349	0.108	3.38612e-96
Tubb6	1.33803e-12	0.4946	0.4	0.038	2.67955e-08	9.30638e-82	0.532391	0.332	0.057	1.8637e-77	1.33803e-12	1.86128e-81	mt-Cytb	1.21068e-165	-0.326176	1	1	2.42452e-161	1.66224e-119	-0.381452	0.941	0.988	3.3288e-115	1.66224e-119	2.42137e-165	Siva1	3.94561e-15	-0.286917	0.279	0.356	7.90148e-11	1.30774e-19	-0.280079	0.248	0.325	2.61888e-15	3.94561e-15	2.61548e-19	Zfand5	0.00300504	0.555505	0.824	0.503	1	1.5469e-98	0.548445	0.784	0.471	3.09783e-94
Nucks1	7.13982e-05	0.942291	0.867	0.521	1	7.82702e-77	0.80965	0.775	0.354	1.56744e-72	7.13982e-05	1.5654e-76	Myof	3.63323e-162	-0.703073	0.619	0.898	7.2759e-158	7.71629e-49	-0.288078	0.416	0.644	1.54526e-44	7.71629e-49	7.26645e-162														Mt1	0.390904	0.320011	0.176	0.305	1	6.21562e-96	-0.901423	0.397	0.647	1.24474e-91
Dut	1.79732e-05	0.739509	0.467	0.12	0.359931	6.94726e-76	0.612677	0.35	0.067	1.39126e-71	1.79732e-05	1.38945e-75	Krt8	4.98084e-161	-0.944615	0.621	0.896	9.97463e-157	1.02905e-154	-0.652743	0.154	0.481	2.06078e-150	1.02905e-154	9.96168e-161														Cd24a	0.0755882	-0.268611	0.588	0.674	1	8.15099e-94	0.552524	0.669	0.352	1.63232e-89
Ptms	0.000300526	0.667895	0.933	0.606	1	3.41126e-75	0.839176	0.763	0.335	6.83138e-71	0.000300526	6.82251e-75	Itgb4	1.09914e-92	0.696974	0.441	0.192	2.20115e-88	9.88845e-159	0.672105	0.379	0.123	1.98026e-154	1.09914e-92	1.97769e-158														Ldha	0.0057102	0.570016	0.941	0.556	1	3.40898e-93	0.395176	0.959	0.811	6.82681e-89
Tuba1c	0.0140301	0.609774	0.667	0.406	1	9.69731e-75	0.870396	0.602	0.214	1.94198e-70	0.0140301	1.93946e-74	Rhov	2.06414e-129	-0.820926	0.043	0.422	4.13365e-125	1.81519e-158	-0.540695	0.019	0.275	3.6351e-154	2.06414e-129	3.63038e-158														Areg	0.000408621	0.517411	0.647	0.241	1	7.46771e-91	0.550665	0.425	0.164	1.49548e-86
Calm2	0.000212106	0.594362	0.933	0.714	1	4.26473e-73	0.839614	0.832	0.481	8.54054e-69	0.000212106	8.52945e-73	Metap2	6.64724e-146	-0.648159	0.636	0.918	1.33118e-141	1.59031e-116	-0.469321	0.571	0.831	3.18475e-112	1.59031e-116	1.32945e-145														Ppl	0.00757372	0.58075	0.529	0.266	1	5.86762e-89	0.463689	0.369	0.131	1.17505e-84
Rangap1	0.030324	0.349123	0.333	0.143	1	1.49964e-67	0.573602	0.413	0.103	3.00318e-63	0.030324	2.99929e-67	Akr1b8	7.91956e-142	-1.10725	0.059	0.461	1.58597e-137	2.90851e-58	-0.430982	0.124	0.301	5.82458e-54	2.90851e-58	1.58391e-141														Anxa8	0.040446	0.341694	0.706	0.538	1	7.70091e-88	0.536371	0.74	0.456	1.54218e-83
Nde1	5.2144e-07	0.542766	0.533	0.112	0.0104424	2.55968e-65	0.501756	0.305	0.059	5.12602e-61	5.2144e-07	5.11936e-65	Lmo1	4.59181e-137	0.892359	0.422	0.125	9.19556e-133	1.2326e-77	0.507538	0.318	0.153	2.4684e-73	1.2326e-77	9.18362e-137														Ggh	0.00817549	0.35269	0.412	0.17	1	2.61924e-84	0.42702	0.327	0.108	5.24528e-80
Mcm7	7.65339e-10	1.38636	0.6	0.122	1.53267e-05	2.21639e-63	0.626353	0.386	0.095	4.43855e-59	7.65339e-10	4.43279e-63	Zfand5	3.2562e-31	-0.305462	0.331	0.564	6.52087e-27	2.56318e-135	-0.553522	0.315	0.656	5.13303e-131	3.2562e-31	5.12636e-135														Las1l	0.000452123	0.500559	0.588	0.234	1	2.72776e-83	0.525567	0.372	0.139	5.46261e-79
Anxa5	0.0152441	0.396034	0.667	0.333	1	5.68196e-63	0.58281	0.635	0.219	1.13787e-58	0.0152441	1.13639e-62	Ivl	4.70658e-135	-0.980712	0.071	0.471	9.4254e-131	1.64174e-90	-0.503259	0.123	0.352	3.28776e-86	1.64174e-90	9.41317e-135														Tpi1	0.0106054	0.630566	0.647	0.462	1	6.00217e-83	0.429294	0.882	0.639	1.20199e-78
Lsm2	0.0067598	0.675056	0.4	0.173	1	6.49908e-63	0.591097	0.476	0.139	1.30151e-58	0.0067598	1.29982e-62	Cox8a	8.96775e-116	-0.421773	0.871	0.974	1.79588e-111	1.12272e-130	-0.336314	0.889	0.973	2.24836e-126	8.96775e-116	2.24544e-130														Spint1	0.0317346	0.344157	0.706	0.474	1	7.65648e-82	0.500425	0.555	0.273	1.53329e-77
Hmgb1	2.44381e-05	0.820494	0.867	0.493	0.489398	6.72524e-62	0.690394	0.781	0.384	1.3468e-57	2.44381e-05	1.34505e-61	Arpc1a	6.14967e-87	-0.564721	0.351	0.69	1.23153e-82	4.43665e-130	-0.556106	0.251	0.576	8.88483e-126	6.14967e-87	8.8733e-130														Cmpk1	0.0487652	0.311166	0.588	0.337	1	1.6825e-80	0.455435	0.494	0.221	3.36937e-76
Tmpo	0.00126919	0.56076	0.6	0.259	1	3.66698e-61	0.571392	0.536	0.171	7.3435e-57	0.00126919	7.33396e-61	Ltbp4	1.41823e-128	0.856236	0.393	0.112	2.84014e-124	2.18712e-73	0.461223	0.258	0.104	4.37993e-69	2.18712e-73	2.83645e-128														Sprr2a3	0.131728	0.595769	0.706	0.615	1	2.98001e-77	0.623722	0.714	0.456	5.96777e-73
Bub3	0.0330039	0.442551	0.467	0.251	1	1.47426e-59	0.651931	0.521	0.174	2.95235e-55	0.0330039	2.94851e-59	Atrn	2.72745e-93	-0.560381	0.341	0.708	5.46199e-89	1.23036e-127	-0.503018	0.096	0.373	2.46392e-123	2.72745e-93	2.46072e-127														Phlda1	0.0143119	0.617226	0.882	0.548	1	4.05479e-75	0.517836	0.615	0.335	8.12013e-71
Rrm1	1.68912e-11	0.939424	0.6	0.096	3.38263e-07	2.11307e-59	0.443829	0.305	0.063	4.23163e-55	1.68912e-11	4.22613e-59	Hnrnpa1	7.87111e-39	0.467748	0.537	0.415	1.57627e-34	4.89793e-125	0.589626	0.621	0.433	9.8086e-121	7.87111e-39	9.79587e-125														Krt18	0.00667546	0.511622	0.882	0.624	1	2.20636e-65	0.415415	0.85	0.619	4.41847e-61
Lmna	0.00161191	0.530455	0.933	0.634	1	7.25533e-57	0.726972	0.737	0.366	1.45295e-52	0.00161191	1.45107e-56	Spint1	9.01192e-108	-0.6639	0.19	0.574	1.80473e-103	3.60756e-123	-0.51051	0.141	0.433	7.22449e-119	9.01192e-108	7.21511e-123														Cda	2.33319e-06	0.526619	0.647	0.185	0.0467246	1.72435e-64	0.40327	0.442	0.204	3.45318e-60
Gmnn	2.27041e-20	1.02629	0.6	0.055	4.54672e-16	1.1404e-56	0.463286	0.311	0.069	2.28377e-52	2.27041e-20	2.2808e-56	Cdkn1a	1.29893e-122	-0.825086	0.198	0.597	2.60124e-118	1.63522e-94	-0.429288	0.147	0.401	3.27469e-90	1.63522e-94	2.59786e-122														Cdh1	0.00718066	0.393823	0.824	0.59	1	3.51716e-63	0.432886	0.502	0.26	7.04347e-59
Cbx3	0.00169552	0.540014	0.867	0.502	1	1.56604e-54	0.654431	0.811	0.439	3.13615e-50	0.00169552	3.13208e-54	Ctsh	2.55309e-122	-0.790826	0.331	0.692	5.11281e-118	4.34479e-48	-0.392358	0.32	0.52	8.70088e-44	4.34479e-48	5.10617e-122														Ablim1	0.000126831	0.378523	0.412	0.11	1	3.38898e-62	0.380418	0.362	0.153	6.78678e-58
Hspa8	9.83714e-05	0.594604	1	0.893	1	1.8759e-54	0.565196	0.979	0.797	3.75667e-50	9.83714e-05	3.75179e-54	Spint2	2.23839e-49	-0.34589	0.623	0.827	4.48261e-45	1.87187e-113	-0.482586	0.481	0.761	3.74861e-109	2.23839e-49	3.74374e-113														Jup	0.0252511	0.287932	0.941	0.704	1	2.16888e-61	0.424953	0.742	0.497	4.3434e-57
S100a10	0.000181512	0.667925	0.8	0.39	1	8.13771e-54	0.674537	0.868	0.509	1.62966e-49	0.000181512	1.62754e-53	Cd9	1.2468e-112	-0.446721	0.873	0.963	2.49685e-108	1.87703e-94	-0.357124	0.681	0.883	3.75894e-90	1.87703e-94	2.49361e-112														Tpm1	0.0209465	-0.996241	0.529	0.657	1	4.62768e-61	-0.642813	0.267	0.489	9.26739e-57
Selenoh	2.03397e-05	0.487377	0.733	0.23	0.407322	2.724e-52	0.624709	0.683	0.302	5.45508e-48	2.03397e-05	5.448e-52	Pdgfa	4.99717e-58	0.607119	0.405	0.217	1.00073e-53	2.06249e-111	0.634219	0.41	0.201	4.13034e-107	4.99717e-58	4.12498e-111														Oit1	0.0517039	0.308326	0.471	0.263	1	8.87823e-61	0.349876	0.405	0.181	1.77796e-56
Krt19	9.61246e-07	-1.63212	0.933	0.928	0.0192499	6.85205e-52	-1.14274	0.698	0.851	1.37219e-47	9.61246e-07	1.37041e-51	Hjurp	2.34464e-46	-0.354693	0.077	0.284	4.69537e-42	7.68752e-110	-0.429182	0.095	0.349	1.5395e-105	2.34464e-46	1.5375e-109														Tubb4b	0.0125635	0.432647	0.941	0.796	1	1.02773e-59	0.349963	0.74	0.491	2.05813e-55
Lsm5	5.81774e-06	0.755356	0.667	0.218	0.116506	1.01713e-51	0.620653	0.557	0.208	2.03691e-47	5.81774e-06	2.03427e-51	Ktn1	4.65736e-26	0.35312	0.598	0.531	9.32684e-22	4.35118e-108	0.507273	0.769	0.692	8.71367e-104	4.65736e-26	8.70236e-108														Acsl3	0.00292011	0.298474	0.588	0.238	1	1.30162e-59	0.39467	0.363	0.159	2.60662e-55
Lig1	8.16702e-16	1.28363	0.667	0.09	1.63553e-11	9.21001e-51	0.477053	0.359	0.094	1.8444e-46	8.16702e-16	1.842e-50	2200002D01Rik	3.41645e-86	-0.540844	0.56	0.817	6.84179e-82	1.71038e-105	-0.488981	0.568	0.797	3.4252e-101	3.41645e-86	3.42075e-105														Sptssb	0.0156141	0.610235	0.882	0.56	1	3.0663e-58	0.380738	0.525	0.269	6.14058e-54
Ran	1.58501e-08	1.14203	1	0.609	0.000317414	1.02481e-50	0.631337	0.832	0.498	2.05229e-46	1.58501e-08	2.04963e-50	Ahnak2	1.96353e-103	0.715133	0.517	0.248	3.93216e-99	2.53924e-26	0.353322	0.33	0.257	5.08508e-22	2.53924e-26	3.92705e-103														Gpi1	0.00935415	0.470527	0.706	0.386	1	1.33065e-56	0.345921	0.894	0.713	2.66476e-52
Ckap5	0.00140008	0.503	0.333	0.092	1	2.64712e-48	0.48249	0.32	0.082	5.30113e-44	0.00140008	5.29424e-48	Cdh1	4.45514e-50	-0.419776	0.395	0.659	8.92186e-46	2.70445e-102	-0.458565	0.139	0.402	5.41593e-98	4.45514e-50	5.4089e-102														4631405K08Rik	0.507692	-0.308784	0.294	0.33	1	2.40715e-56	-0.623593	0.253	0.467	4.82056e-52
Dek	1.0448e-09	1.23388	0.933	0.357	2.09231e-05	1.8432e-45	0.592823	0.632	0.278	3.69118e-41	1.0448e-09	3.68639e-45	Ctnnb1	1.32076e-51	-0.371234	0.686	0.86	2.64495e-47	5.10103e-99	-0.415331	0.465	0.753	1.02153e-94	1.32076e-51	1.02021e-98														Abhd12	0.00139218	0.374888	0.588	0.237	1	9.16945e-56	0.329492	0.289	0.111	1.83627e-51
Ezh2	6.22475e-06	0.561725	0.467	0.106	0.124657	5.86129e-45	0.428681	0.332	0.09	1.17378e-40	6.22475e-06	1.17226e-44	Cldn4	1.75488e-83	-0.590717	0.167	0.503	3.51431e-79	1.29796e-97	-0.498109	0.141	0.395	2.5993e-93	1.75488e-83	2.59592e-97														Cblc	0.00598926	0.309965	0.353	0.125	1	9.77284e-56	0.351167	0.326	0.135	1.95711e-51
Mt1	8.23207e-06	0.749892	0.867	0.302	0.164855	8.67709e-45	0.585465	0.913	0.589	1.73767e-40	8.23207e-06	1.73542e-44	Cpe	3.99474e-97	0.675692	0.68	0.488	7.99987e-93	4.99467e-65	0.441749	0.543	0.424	1.00023e-60	4.99467e-65	7.98948e-97														Nap1l1	0.350447	-0.27032	0.529	0.519	1	5.25898e-55	-0.47965	0.479	0.649	1.05316e-50
Sat1	0.000776816	-0.450976	1	0.986	1	1.53413e-44	-0.863937	0.644	0.821	3.07225e-40	0.000776816	3.06826e-44	Areg	1.00509e-96	-0.805216	0.022	0.319	2.0128e-92	4.38997e-80	-0.398063	0.086	0.286	8.79135e-76	4.38997e-80	2.01019e-96														Fxyd3	0.000485327	0.450651	1	0.911	1	9.00532e-55	0.286353	0.974	0.896	1.80341e-50
Anp32e	4.40258e-07	0.545958	0.667	0.162	0.00881661	1.04296e-43	0.444683	0.362	0.108	2.08862e-39	4.40258e-07	2.08591e-43	Elf3	4.28173e-96	-0.66681	0.102	0.443	8.57459e-92	5.77827e-85	-0.446169	0.268	0.54	1.15716e-80	5.77827e-85	8.56346e-96														Klf4	0.00123397	0.293839	0.529	0.189	1	1.09897e-54	0.380731	0.563	0.314	2.20079e-50
Hnrnpa2b1	0.0654725	0.348956	0.8	0.661	1	1.16045e-43	0.581564	0.82	0.48	2.32392e-39	0.0654725	2.3209e-43	Ier5	1.40774e-95	-0.591222	0.233	0.604	2.81914e-91	1.00797e-69	-0.338921	0.161	0.383	2.01855e-65	1.00797e-69	2.81548e-95														Zfp750	0.03054	0.254406	0.412	0.187	1	2.4047e-54	0.346474	0.315	0.131	4.81566e-50
Ppia	7.16569e-06	0.499439	1	0.985	0.1435	6.84444e-43	0.467108	0.988	0.932	1.37067e-38	7.16569e-06	1.36889e-42	Ide	1.01544e-33	-0.28334	0.105	0.285	2.03352e-29	2.5694e-95	-0.384269	0.067	0.28	5.14549e-91	1.01544e-33	5.13881e-95														Cd9	0.0022067	0.351306	1	0.94	1	1.74456e-53	0.318451	0.928	0.78	3.49365e-49
Txn1	2.84694e-06	0.573182	1	0.844	0.0570129	1.27544e-42	0.502265	0.961	0.813	2.55419e-38	2.84694e-06	2.55088e-42	Irf2	1.58183e-42	-0.357395	0.202	0.443	3.16777e-38	6.27354e-95	-0.416086	0.224	0.506	1.25634e-90	1.58183e-42	1.25471e-94														Gde1	0.00883375	0.382354	0.588	0.293	1	4.2004e-53	0.38697	0.358	0.161	8.41173e-49
Btg1	0.000431152	-0.649985	1	0.955	1	1.49759e-42	-0.560854	0.928	0.968	2.99907e-38	0.000431152	2.99518e-42	Slc38a2	7.13184e-85	0.566955	0.783	0.646	1.42822e-80	9.86994e-95	0.48703	0.688	0.58	1.97655e-90	7.13184e-85	1.97399e-94														Pkm	0.934645	0.391784	0.765	0.733	1	8.54233e-51	0.273346	0.944	0.831	1.71069e-46
Lgals3	0.000353103	-0.596516	1	0.953	1	1.74406e-42	-0.796796	0.644	0.835	3.49265e-38	0.000353103	3.48812e-42	Ncl	3.73355e-24	0.304382	0.727	0.705	7.4768e-20	1.16783e-94	0.425438	0.758	0.662	2.33869e-90	3.73355e-24	2.33565e-94														Hebp2	0.0146255	0.399648	0.471	0.216	1	8.86703e-51	0.347898	0.326	0.144	1.77571e-46
Fam111a	1.60758e-25	0.881175	0.667	0.053	3.21933e-21	2.25361e-42	0.424422	0.29	0.075	4.51308e-38	1.60758e-25	4.50722e-42	Ehf	3.5312e-34	-0.306491	0.436	0.677	7.07158e-30	3.83411e-94	-0.412402	0.323	0.629	7.6782e-90	3.5312e-34	7.66823e-94														Gabrp	0.21982	0.30388	0.471	0.352	1	1.68416e-50	0.3679	0.399	0.194	3.37271e-46
Ranbp1	2.63595e-05	0.779754	0.867	0.461	0.527874	2.20966e-41	0.575688	0.575	0.247	4.42507e-37	2.63595e-05	4.41932e-41	Aqp3	3.89765e-93	-0.662396	0.093	0.421	7.80544e-89	3.53248e-50	-0.267989	0.271	0.495	7.07415e-46	3.53248e-50	7.79531e-93														Nfe2l3	0.00043562	0.625931	0.529	0.212	1	6.02938e-50	0.309922	0.268	0.105	1.20744e-45
Terf1	2.20058e-08	0.652942	0.533	0.098	0.000440689	7.80052e-40	0.402375	0.299	0.083	1.56213e-35	2.20058e-08	1.5601e-39	Msln	5.95072e-93	0.886063	0.542	0.306	1.19169e-88	1.57033e-43	0.454762	0.254	0.139	3.14474e-39	1.57033e-43	1.19014e-92														Trim27	0.00307849	0.31091	0.353	0.115	1	1.33486e-49	0.347833	0.355	0.164	2.67319e-45
Hnrnpa1	0.0109612	0.474935	0.733	0.446	1	2.49248e-39	0.530095	0.829	0.489	4.99144e-35	0.0109612	4.98495e-39	Taldo1	1.15653e-90	-0.546451	0.537	0.816	2.31607e-86	6.28503e-77	-0.377736	0.344	0.619	1.25864e-72	6.28503e-77	2.31306e-90														Set	0.286252	-0.286928	0.647	0.64	1	3.84558e-49	-0.480322	0.365	0.548	7.70116e-45
Nasp	4.41614e-07	0.862223	0.533	0.119	0.00884376	2.58522e-39	0.382355	0.296	0.081	5.17716e-35	4.41614e-07	5.17044e-39	Cdkn2b	1.26518e-36	-0.383336	0.274	0.5	2.53364e-32	2.16859e-90	-0.376029	0.068	0.274	4.34282e-86	1.26518e-36	4.33718e-90														Notch1	0.163444	-0.509752	0.353	0.438	1	4.83839e-49	-0.573143	0.156	0.358	9.68935e-45
Hsp90b1	0.163173	0.393238	0.733	0.619	1	1.61688e-38	0.588808	0.817	0.533	3.23797e-34	0.163173	3.23377e-38	Ezr	4.12627e-89	-0.548161	0.328	0.682	8.26327e-85	6.33346e-61	-0.31146	0.431	0.683	1.26834e-56	6.33346e-61	8.25255e-89														Slc38a2	0.104136	-0.468363	0.588	0.681	1	1.02126e-48	-0.494471	0.506	0.645	2.04518e-44
Psat1	6.05506e-06	0.45975	0.267	0.039	0.121259	3.04448e-38	0.406773	0.347	0.105	6.09687e-34	6.05506e-06	6.08896e-38	Jup	5.1807e-33	-0.307304	0.556	0.757	1.03749e-28	4.6062e-89	-0.420004	0.363	0.649	9.22437e-85	5.1807e-33	9.21239e-89														Slc25a4	0.139737	-0.400904	0.412	0.521	1	4.37713e-48	-0.501774	0.24	0.436	8.76565e-44
Srsf3	1.51199e-05	0.678174	1	0.511	0.302791	3.24603e-38	0.571602	0.602	0.286	6.50049e-34	1.51199e-05	6.49205e-38	Actb	1.08446e-61	0.29128	0.985	0.975	2.17174e-57	1.50327e-88	0.361774	0.862	0.794	3.01046e-84	1.08446e-61	3.00655e-88														Meis2	0.158862	-0.307956	0.588	0.662	1	6.38013e-48	-0.445961	0.647	0.752	1.27769e-43
Hmgn1	5.42958e-07	0.738843	1	0.846	0.0108733	3.74392e-37	0.467413	0.916	0.715	7.49756e-33	5.42958e-07	7.48783e-37	Junb	2.31607e-26	-0.272454	0.578	0.78	4.63816e-22	2.85086e-87	-0.409637	0.402	0.679	5.70914e-83	2.31607e-26	5.70173e-87														Anxa5	0.0849071	-0.589024	0.176	0.335	1	6.52582e-48	-0.526578	0.08	0.272	1.30686e-43
Hsp90aa1	6.24101e-05	0.766857	1	0.595	1	1.0425e-36	0.610866	0.701	0.403	2.08771e-32	6.24101e-05	2.085e-36	Sec11c	3.50581e-85	-0.578917	0.125	0.443	7.02073e-81	2.65698e-86	-0.368826	0.108	0.334	5.32087e-82	3.50581e-85	5.31396e-86														Lrrfip1	0.101366	0.323607	0.647	0.511	1	1.46703e-47	0.330669	0.374	0.179	2.93786e-43
Nupr1	2.09988e-05	-1.76274	0.867	0.89	0.420523	3.03375e-36	-1.2729	0.371	0.636	6.07539e-32	2.09988e-05	6.0675e-36	Mgst3	4.57164e-60	-0.423022	0.434	0.722	9.15516e-56	3.43553e-86	-0.362867	0.072	0.277	6.87998e-82	4.57164e-60	6.87105e-86														Gstm1	0.0618762	0.524701	0.882	0.732	1	7.07693e-46	0.391438	0.492	0.282	1.41723e-41
Hat1	0.015893	0.275344	0.267	0.087	1	4.3385e-36	0.399458	0.311	0.094	8.68827e-32	0.015893	8.67699e-36	Rab11a	6.14429e-42	-0.365786	0.367	0.614	1.23046e-37	2.44891e-81	-0.408972	0.319	0.594	4.90419e-77	6.14429e-42	4.89783e-81														Itgb4	0.590147	-0.319423	0.235	0.256	1	8.9149e-46	-0.530152	0.071	0.253	1.7853e-41
Exosc8	2.57306e-08	0.794666	0.533	0.101	0.00051528	8.30052e-36	0.376086	0.251	0.066	1.66226e-31	2.57306e-08	1.6601e-35	2010111I01Rik	1.58194e-80	0.650328	0.596	0.391	3.168e-76	6.7029e-13	0.277789	0.267	0.221	1.34232e-08	6.7029e-13	3.16389e-80														Bsg	0.0675216	0.366811	0.882	0.81	1	1.36064e-45	0.277324	0.921	0.775	2.72482e-41
Rnaseh2c	1.54332e-06	0.612594	0.8	0.246	0.0309065	1.20956e-35	0.507775	0.5	0.211	2.42226e-31	1.54332e-06	2.41912e-35	Wnt4	2.02841e-77	0.611345	0.725	0.587	4.0621e-73	3.46764e-80	0.568121	0.545	0.418	6.94429e-76	2.02841e-77	6.93528e-80														Bhlhe40	0.00618654	0.525004	0.412	0.174	1	3.34707e-44	0.345407	0.402	0.205	6.70285e-40
Lsm3	3.05682e-08	0.720648	0.667	0.156	0.000612158	1.8265e-35	0.381188	0.296	0.087	3.65774e-31	3.05682e-08	3.653e-35	Hbegf	1.36471e-64	-0.52058	0.144	0.426	2.73298e-60	4.72453e-80	-0.387801	0.089	0.292	9.46134e-76	1.36471e-64	9.44905e-80														Pdgfa	0.110072	-0.545443	0.118	0.266	1	3.84609e-44	-0.545715	0.128	0.314	7.70218e-40
Ly6d	1.04365e-06	-0.912981	1	0.997	0.0209002	1.84067e-34	-0.644779	0.967	0.968	3.68612e-30	1.04365e-06	3.68134e-34	Klf5	1.99263e-79	-0.495254	0.534	0.817	3.99044e-75	9.05951e-59	-0.309415	0.51	0.743	1.81426e-54	9.05951e-59	3.98526e-79														Akr1b3	0.00039462	0.577743	0.941	0.651	1	4.41215e-44	0.378747	0.425	0.231	8.83576e-40
Gclm	0.0136077	0.396511	0.667	0.356	1	1.49518e-33	0.537421	0.596	0.296	2.99424e-29	0.0136077	2.99036e-33	Uqcr10	9.40757e-59	-0.35313	0.734	0.901	1.88396e-54	1.8202e-77	-0.338737	0.688	0.866	3.64514e-73	9.40757e-59	3.64041e-77														Serpinb1a	1.67074e-06	0.559825	0.412	0.083	0.0334582	6.57826e-44	0.303195	0.29	0.127	1.31736e-39
Hp1bp3	0.0160508	0.370877	0.667	0.388	1	4.5651e-33	0.516346	0.563	0.268	9.14208e-29	0.0160508	9.13021e-33	Mast4	5.655e-65	-0.497204	0.239	0.546	1.13247e-60	5.6464e-77	-0.345504	0.255	0.528	1.13075e-72	5.655e-65	1.12928e-76														Arhgap32	0.136546	0.275958	0.353	0.212	1	2.2695e-42	0.312001	0.324	0.154	4.5449e-38
Krt14	6.46992e-06	0.90776	1	0.804	0.129567	8.54837e-33	0.397736	0.985	0.679	1.7119e-28	6.46992e-06	1.70967e-32	Smim14	2.34347e-51	-0.409898	0.209	0.473	4.69304e-47	8.48071e-77	-0.372543	0.218	0.474	1.69835e-72	2.34347e-51	1.69614e-76														Itga6	0.222873	-0.311266	0.235	0.346	1	1.24012e-41	-0.461831	0.238	0.425	2.48347e-37
Bcam	6.21515e-09	0.767438	0.8	0.192	0.000124465	1.44797e-32	0.411398	0.479	0.192	2.8997e-28	6.21515e-09	2.89594e-32	Tspo	9.11992e-33	0.252505	0.919	0.908	1.82636e-28	1.24029e-76	0.375452	0.767	0.714	2.4838e-72	9.11992e-33	2.48058e-76														9130008F23Rik	2.0376e-05	0.623051	0.412	0.107	0.408049	2.87018e-41	0.269089	0.254	0.105	5.74782e-37
Prdx4	0.00327662	0.418022	0.333	0.102	1	8.30212e-32	0.319324	0.284	0.085	1.66258e-27	0.00327662	1.66042e-31	Trp63	6.16981e-38	0.519283	0.347	0.199	1.23557e-33	2.76283e-76	0.532856	0.485	0.334	5.53284e-72	6.16981e-38	5.52565e-76														Ssbp2	0.113033	-0.43802	0.176	0.365	1	6.13579e-41	-0.474131	0.146	0.326	1.22875e-36
Fxyd4	0.338061	-0.453001	0.667	0.557	1	4.64891e-31	-1.0162	0.234	0.529	9.30991e-27	0.338061	9.29783e-31	Anxa5	2.47384e-75	0.655826	0.494	0.279	4.9541e-71	4.02268e-56	0.430932	0.326	0.185	8.05581e-52	4.02268e-56	4.94767e-75														Calm2	0.305732	-0.271275	0.824	0.714	1	6.95329e-41	-0.456655	0.371	0.524	1.39247e-36
Malat1	0.000190427	-0.464664	1	1	1	2.49375e-30	-0.382708	1	1	4.99398e-26	0.000190427	4.9875e-30	Ccdc12	5.48693e-38	-0.323401	0.269	0.513	1.09881e-33	4.81823e-75	-0.362063	0.129	0.345	9.64898e-71	5.48693e-38	9.63645e-75														H2-D1	0.0941615	0.269638	0.765	0.516	1	8.14219e-41	0.341445	0.626	0.411	1.63055e-36
Cfl1	6.93365e-05	0.643294	1	0.712	1	2.02736e-29	0.485817	0.731	0.443	4.05999e-25	6.93365e-05	4.05472e-29	Serpinb5	8.22639e-75	0.640196	0.584	0.394	1.64742e-70	2.20758e-23	0.308612	0.307	0.236	4.42091e-19	2.20758e-23	1.64528e-74														Cpe	0.326622	-0.411145	0.588	0.537	1	1.54026e-40	-0.4612	0.33	0.499	3.08453e-36
Pdgfa	0.00969335	0.295684	0.6	0.264	1	2.8062e-29	0.377865	0.575	0.267	5.6197e-25	0.00969335	5.6124e-29	Sncg	9.05766e-53	0.687304	0.324	0.147	1.81389e-48	1.84631e-74	0.518146	0.268	0.109	3.69742e-70	9.05766e-53	3.69262e-74														Sc5d	0.0105904	0.25385	0.412	0.163	1	3.02144e-40	0.287506	0.262	0.113	6.05073e-36
Lsm4	0.0543548	0.287622	0.6	0.345	1	3.55547e-29	0.437776	0.581	0.284	7.12018e-25	0.0543548	7.11094e-29	Golim4	1.2288e-26	0.420837	0.305	0.187	2.46079e-22	2.32451e-74	0.474649	0.298	0.138	4.65506e-70	1.2288e-26	4.64901e-74														Plxnb2	0.244962	-0.299327	0.176	0.296	1	6.14809e-40	0.315416	0.436	0.241	1.23122e-35
Smc1a	0.000283716	0.555729	0.667	0.267	1	2.84503e-28	0.410962	0.44	0.188	5.69746e-24	0.000283716	5.69006e-28	Amotl1	3.80941e-74	0.636165	0.4	0.182	7.62873e-70	3.33632e-18	0.291036	0.294	0.234	6.68132e-14	3.33632e-18	7.61882e-74														Nucb2	0.013486	0.456867	0.471	0.223	1	1.43399e-39	0.302842	0.275	0.125	2.87171e-35
Nap1l1	2.35242e-05	0.778703	0.867	0.518	0.471096	6.60099e-28	0.421961	0.847	0.608	1.32191e-23	2.35242e-05	1.3202e-27	Tmem123	1.8744e-31	-0.289179	0.205	0.412	3.75368e-27	5.83735e-72	-0.33488	0.1	0.298	1.16899e-67	1.8744e-31	1.16747e-71														Scd2	0.10782	0.313176	0.765	0.689	1	3.4305e-39	0.341721	0.549	0.341	6.86992e-35
Oat	1.38967e-05	0.367827	0.4	0.08	0.278296	8.85763e-28	0.345327	0.263	0.083	1.77383e-23	1.38967e-05	1.77153e-27	Clip1	3.5651e-34	-0.288356	0.198	0.416	7.13947e-30	5.66671e-67	-0.287182	0.099	0.292	1.13482e-62	3.5651e-34	1.13334e-66														Sh3glb1	0.0456109	0.268676	0.647	0.408	1	4.76109e-39	0.314935	0.67	0.451	9.53456e-35
Lmo1	0.00257776	0.425018	0.533	0.201	1	1.70923e-27	0.360745	0.482	0.203	3.4229e-23	0.00257776	3.41846e-27	4631405K08Rik	1.11897e-28	0.462988	0.419	0.298	2.24085e-24	1.70827e-65	0.532105	0.505	0.383	3.42098e-61	1.11897e-28	3.41654e-65														Defb1	0.0338873	-0.940205	0.176	0.387	1	9.50596e-39	0.270718	0.43	0.23	1.90366e-34
Siva1	5.12645e-05	1.08528	0.667	0.309	1	2.39317e-27	0.41737	0.572	0.281	4.79256e-23	5.12645e-05	4.78633e-27	Cfl1	9.6275e-65	0.468168	0.77	0.693	1.928e-60	5.80836e-57	0.391812	0.527	0.413	1.16318e-52	5.80836e-57	1.9255e-64														Ppp1cb	0.0110687	0.376012	0.765	0.415	1	2.03398e-38	0.302368	0.485	0.283	4.07324e-34
Larp7	1.91957e-06	0.8173	0.667	0.208	0.0384413	6.94257e-27	0.320677	0.32	0.113	1.39032e-22	1.91957e-06	1.38851e-26	Fos	5.67154e-18	-0.259184	0.543	0.698	1.13578e-13	2.14842e-64	-0.362967	0.251	0.482	4.30243e-60	5.67154e-18	4.29685e-64														Calr	0.0583591	0.262041	0.765	0.62	1	5.78245e-38	0.336949	0.658	0.456	1.15799e-33
Hmgb3	0.000474489	0.416556	0.667	0.243	1	1.31278e-26	0.347828	0.263	0.086	2.62898e-22	0.000474489	2.62556e-26	Fkbp1a	4.57887e-34	0.447487	0.339	0.199	9.16964e-30	1.85146e-63	0.442118	0.271	0.125	3.70774e-59	4.57887e-34	3.70293e-63														Ly6a	0.504808	-0.354788	0.529	0.528	1	1.86176e-36	0.450463	0.833	0.695	3.72837e-32
Psip1	0.000371775	0.454322	0.533	0.174	1	1.97009e-26	0.341277	0.314	0.112	3.9453e-22	0.000371775	3.94017e-26	Cd63	5.76938e-47	0.393428	0.765	0.704	1.15538e-42	3.79999e-60	0.38375	0.629	0.559	7.60986e-56	5.76938e-47	7.59998e-60														Ccnd2	0.100524	-0.58316	0.471	0.629	1	3.33826e-36	-0.514961	0.381	0.52	6.68519e-32
Gsta4	0.000347863	-0.972881	0.867	0.927	1	2.52396e-26	-0.728814	0.871	0.867	5.05449e-22	0.000347863	5.04793e-26	Arpc5l	3.76775e-36	-0.301374	0.311	0.56	7.54529e-32	4.00469e-60	-0.297463	0.232	0.468	8.01979e-56	3.76775e-36	8.00938e-60														Mgst3	0.152823	0.424966	0.824	0.647	1	1.86555e-34	0.282614	0.331	0.171	3.73594e-30
Tacstd2	0.0562613	-0.407075	0.733	0.817	1	2.70787e-26	-0.683585	0.482	0.669	5.42279e-22	0.0562613	5.41575e-26	Pgd	5.36909e-42	-0.339739	0.156	0.388	1.07521e-37	9.70816e-60	-0.274686	0.114	0.298	1.94416e-55	5.36909e-42	1.94163e-59														Kcnq1ot1	0.194664	-0.434562	0.294	0.433	1	3.76636e-34	-0.479695	0.138	0.298	7.54252e-30
Alyref	1.00122e-06	0.791218	0.733	0.232	0.0200505	9.40527e-26	0.31582	0.254	0.083	1.8835e-21	1.00122e-06	1.88105e-25	2610507B11Rik	5.49641e-35	-0.30008	0.17	0.374	1.10071e-30	6.78806e-59	-0.268498	0.086	0.253	1.35938e-54	5.49641e-35	1.35761e-58														Por	0.0497874	0.257144	0.647	0.404	1	5.73929e-34	0.293894	0.53	0.33	1.14935e-29
Ywhah	0.00547552	0.33948	0.6	0.257	1	1.28124e-25	0.318519	0.359	0.139	2.5658e-21	0.00547552	2.56247e-25	Cmpk1	6.97498e-34	-0.289485	0.182	0.392	1.39681e-29	4.0697e-58	-0.287878	0.146	0.344	8.14999e-54	6.97498e-34	8.13941e-58														Tjp1	0.642978	0.316997	0.235	0.298	1	3.51869e-33	0.30242	0.387	0.219	7.04652e-29
Snrpd1	2.92194e-07	0.939141	0.933	0.451	0.00585148	2.3346e-25	0.462985	0.605	0.339	4.67527e-21	2.92194e-07	4.6692e-25	Ssbp2	5.60954e-58	0.591133	0.498	0.317	1.12337e-53	1.89134e-50	0.414687	0.372	0.247	3.78759e-46	1.89134e-50	1.12191e-57														Mfge8	0.0464631	-0.574917	0.588	0.678	1	4.4291e-33	-0.338203	0.44	0.582	8.86972e-29
S100a14	0.0032982	-0.676564	0.667	0.798	1	3.10175e-25	-0.543638	0.856	0.886	6.21156e-21	0.0032982	6.20349e-25	Hes1	1.63364e-36	-0.389822	0.755	0.848	3.27152e-32	4.40553e-57	-0.367571	0.657	0.809	8.82252e-53	1.63364e-36	8.81106e-57														Mxi1	0.111942	0.338015	0.294	0.164	1	1.17392e-32	0.261809	0.294	0.147	2.35089e-28
Nxt1	0.00173623	0.303314	0.4	0.121	1	3.2191e-25	0.305366	0.263	0.088	6.44657e-21	0.00173623	6.4382e-25	Nedd4	1.32341e-31	0.325558	0.745	0.719	2.65027e-27	7.38279e-57	0.333968	0.715	0.664	1.47848e-52	1.32341e-31	1.47656e-56														Foxq1	0.107007	0.288948	0.941	0.759	1	2.40564e-32	0.311854	0.695	0.496	4.81753e-28
Dynll1	0.00344468	0.410925	0.933	0.75	1	4.254e-25	0.474483	0.763	0.517	8.51906e-21	0.00344468	8.508e-25	Tubb5	1.0232e-19	0.286943	0.669	0.646	2.04905e-15	3.69555e-55	0.296528	0.728	0.664	7.4007e-51	1.0232e-19	7.39109e-55														Fgfbp1	0.00318987	0.469317	0.412	0.15	1	1.81764e-31	0.350066	0.593	0.405	3.64001e-27
Cbx5	6.55867e-06	0.673944	0.6	0.17	0.131344	5.50786e-25	0.314133	0.314	0.115	1.103e-20	6.55867e-06	1.10157e-24	Uqcrc1	6.28175e-54	0.566259	0.515	0.363	1.25798e-49	7.45744e-17	0.285155	0.334	0.285	1.49343e-12	7.45744e-17	1.25635e-53														Adam28	0.00473338	0.371005	0.353	0.125	1	2.04256e-30	0.250571	0.263	0.13	4.09044e-26
Dtymk	1.19695e-07	0.740385	0.733	0.199	0.00239701	7.85671e-25	0.366378	0.317	0.119	1.57339e-20	1.19695e-07	1.57134e-24	Myl12a	4.97571e-52	0.409653	0.791	0.733	9.96435e-48	1.04396e-35	0.331057	0.531	0.477	2.09064e-31	1.04396e-35	9.95142e-52														Atp2b1	0.37668	-0.288335	0.706	0.63	1	4.90502e-30	0.306895	0.597	0.414	9.8228e-26
Snrpe	0.00182794	0.430685	0.933	0.688	1	2.15868e-24	0.378659	0.901	0.72	4.32297e-20	0.00182794	4.31736e-24	Gpx2	6.29071e-33	-0.266876	0.168	0.373	1.25978e-28	3.2636e-51	0.391237	0.591	0.493	6.53569e-47	6.29071e-33	6.52721e-51														Gabarapl2	0.108214	0.288331	0.706	0.488	1	9.74116e-29	0.260824	0.481	0.301	1.95076e-24
Lsm8	0.031827	0.400056	0.467	0.253	1	2.1819e-24	0.411677	0.443	0.205	4.36948e-20	0.031827	4.3638e-24	Cadm1	2.56605e-37	0.482911	0.431	0.294	5.13878e-33	4.92399e-48	0.413682	0.313	0.191	9.86078e-44	2.56605e-37	9.84798e-48														2610507B11Rik	0.524682	-0.256697	0.294	0.322	1	2.28835e-28	0.267185	0.304	0.165	4.58264e-24
Anp32b	9.00697e-06	0.81856	0.867	0.437	0.180374	2.50726e-24	0.406441	0.757	0.53	5.02105e-20	9.00697e-06	5.01453e-24	Itgb1	1.51386e-31	0.435315	0.539	0.449	3.03165e-27	7.10402e-47	0.40204	0.447	0.338	1.42265e-42	1.51386e-31	1.4208e-46														Rtn3	0.642164	-0.266908	0.353	0.333	1	4.00933e-28	0.268351	0.449	0.281	8.02907e-24
Flna	0.00771424	0.260672	0.733	0.327	1	5.63016e-24	0.355127	0.314	0.119	1.1275e-19	0.00771424	1.12603e-23	Siva1	1.74913e-26	0.408131	0.394	0.281	3.50282e-22	1.34948e-46	0.402431	0.369	0.249	2.70247e-42	1.74913e-26	2.69896e-46														Rac1	0.0342484	0.362145	0.706	0.45	1	7.89487e-27	0.253167	0.642	0.448	1.58103e-22
Rbm3	0.0157149	0.465764	0.933	0.739	1	6.61167e-24	0.398772	0.832	0.61	1.32405e-19	0.0157149	1.32233e-23	Plec	1.81187e-45	0.493873	0.531	0.391	3.62844e-41	2.09571e-15	0.285243	0.276	0.224	4.19687e-11	2.09571e-15	3.62373e-45														Ddx21	0.300336	-0.371129	0.412	0.443	1	2.34953e-25	-0.378511	0.188	0.324	4.70517e-21
Ctcf	0.000250817	0.566006	0.733	0.309	1	6.79246e-24	0.39999	0.404	0.18	1.36026e-19	0.000250817	1.35849e-23	Tmem205	6.71302e-42	-0.342629	0.19	0.424	1.34435e-37	5.94405e-45	-0.251448	0.272	0.489	1.19035e-40	6.71302e-42	1.18881e-44														Ptbp3	0.168038	-0.450333	0.412	0.456	1	2.75108e-25	0.252145	0.525	0.346	5.50931e-21
Col18a1	1.41167e-06	0.466361	0.533	0.112	0.0282702	1.49684e-23	0.308521	0.326	0.123	2.99756e-19	1.41167e-06	2.99367e-23	Rnd3	2.11568e-44	0.568915	0.352	0.195	4.23686e-40	1.71891e-25	0.372978	0.26	0.182	3.4423e-21	1.71891e-25	4.23136e-44														Cdk4	0.0829938	-0.54336	0.294	0.424	1	4.95831e-22	-0.347526	0.238	0.355	9.92951e-18
Oaz1	0.00264991	0.39739	1	0.927	1	1.57461e-23	0.362531	0.922	0.784	3.15331e-19	0.00264991	3.14922e-23	H2-D1	1.18346e-34	-0.305963	0.336	0.58	2.36999e-30	9.17405e-44	-0.251743	0.313	0.532	1.8372e-39	1.18346e-34	1.83481e-43														Pde7a	0.15804	-0.538728	0.176	0.291	1	2.38049e-21	-0.365571	0.172	0.289	4.76716e-17
Gsto1	0.00820532	-0.832585	1	0.947	1	1.92251e-23	-1.0158	0.934	0.937	3.85002e-19	0.00820532	3.84502e-23	Eid1	1.68239e-19	0.386154	0.299	0.203	3.36916e-15	7.58208e-43	0.399732	0.309	0.195	1.51839e-38	1.68239e-19	1.51642e-42														Lamp2	0.11604	-0.414608	0.529	0.576	1	2.91759e-21	0.254858	0.627	0.457	5.84276e-17
Sdc1	0.00796229	-0.60865	0.6	0.747	1	3.02448e-23	-0.478704	0.659	0.779	6.05681e-19	0.00796229	6.04895e-23	Pdlim1	2.06438e-26	0.446115	0.429	0.328	4.13413e-22	1.25005e-36	0.352445	0.3	0.197	2.50335e-32	2.06438e-26	2.5001e-36														Srsf3	0.0912533	0.281551	0.765	0.511	1	1.57271e-20	-0.343666	0.204	0.321	3.14951e-16
Stip1	0.00983854	0.265732	0.467	0.182	1	5.85963e-23	0.309009	0.281	0.104	1.17345e-18	0.00983854	1.17193e-22	Myh9	3.27495e-35	0.455763	0.573	0.473	6.55841e-31	8.13369e-30	0.367635	0.335	0.25	1.62885e-25	8.13369e-30	6.54989e-35														Perp	0.0241943	0.409083	1	0.797	1	1.86166e-19	0.253744	0.878	0.815	3.72815e-15
AC149090.1	0.0688211	-0.535284	0.467	0.597	1	1.11858e-22	-0.508429	0.524	0.688	2.24007e-18	0.0688211	2.23716e-22	Anxa2	1.63642e-29	0.257008	0.823	0.771	3.2771e-25	3.71246e-35	-0.303119	0.59	0.745	7.43457e-31	1.63642e-29	7.42492e-35														Ptms	0.147497	-0.398802	0.529	0.608	1	2.62352e-19	-0.343398	0.267	0.374	5.25386e-15
Rdx	0.00887539	0.529596	0.667	0.393	1	1.47878e-22	0.377931	0.545	0.288	2.96141e-18	0.00887539	2.95757e-22	Selenow	4.3607e-35	0.368432	0.653	0.584	8.73274e-31	4.66426e-32	0.279158	0.614	0.587	9.34064e-28	4.66426e-32	8.72141e-35														Sox4	0.0730871	-0.467602	0.471	0.609	1	2.82581e-19	-0.320925	0.175	0.287	5.65897e-15
Lyar	9.29519e-05	0.609915	0.467	0.131	1	1.71819e-22	0.321294	0.287	0.108	3.44084e-18	9.29519e-05	3.43637e-22	Pde7a	5.52125e-34	0.486234	0.391	0.255	1.10569e-29	4.58824e-28	0.353926	0.319	0.237	9.1884e-24	4.58824e-28	1.10425e-33														2010111I01Rik	0.0873153	-0.555559	0.294	0.444	1	4.18714e-15	-0.294258	0.16	0.255	8.38517e-11
Wnt10a	2.04478e-05	0.362858	0.533	0.128	0.409488	6.08608e-22	0.327623	0.266	0.095	1.2188e-17	2.04478e-05	1.21722e-21	Sfr1	2.05233e-17	0.280875	0.613	0.581	4.10999e-13	1.35844e-33	0.294155	0.66	0.65	2.72042e-29	2.05233e-17	2.71689e-33														Eif3l	0.294254	-0.324271	0.235	0.322	1	6.92531e-14	-0.265507	0.322	0.401	1.38686e-09
Prdx1	0.0319851	0.264683	1	0.889	1	9.77269e-22	0.383709	0.88	0.706	1.95708e-17	0.0319851	1.95454e-21	Itga6	3.01018e-30	0.443799	0.437	0.314	6.02818e-26	1.57084e-23	0.306403	0.429	0.371	3.14577e-19	1.57084e-23	6.02035e-30														Eif3a	0.18777	-0.351728	0.529	0.568	1	4.38457e-13	-0.2622	0.481	0.526	8.78054e-09
G3bp1	2.76775e-05	0.653789	0.933	0.416	0.55427	2.20142e-21	0.398995	0.605	0.359	4.40856e-17	2.76775e-05	4.40284e-21	Kcnq1ot1	7.56616e-07	0.279859	0.444	0.429	0.015152	3.8713e-30	0.352517	0.329	0.235	7.75267e-26	7.56616e-07	7.74261e-30														Pard6g	0.0456092	-0.678425	0.235	0.412	1	1.51361e-12	-0.273632	0.196	0.277	3.03115e-08
Prdx5	0.00344018	-0.698529	0.533	0.733	1	2.70033e-21	-0.545706	0.518	0.659	5.40769e-17	0.00344018	5.40067e-21	Slc25a4	6.08014e-21	0.335712	0.558	0.507	1.21761e-16	2.54323e-29	0.31914	0.442	0.377	5.09307e-25	6.08014e-21	5.08646e-29														2810474O19Rik	0.415544	-0.348873	0.471	0.456	1	1.4825e-11	-0.266126	0.323	0.392	2.96885e-07
Hnrnpa3	0.00127296	0.537052	0.8	0.517	1	4.69868e-21	0.400322	0.71	0.455	9.40957e-17	0.00127296	9.39736e-21	Sprr2a3	0.000159896	-0.316479	0.58	0.627	1	2.8125e-29	-0.430642	0.41	0.557	5.63232e-25	0.000159896	5.62501e-29														Wnt4	0.233508	-0.396338	0.588	0.622	1	4.03368e-11	-0.312031	0.427	0.476	8.07785e-07
Neat1	0.0787668	-0.504749	0.667	0.708	1	6.98079e-21	-0.631122	0.766	0.844	1.39797e-16	0.0787668	1.39616e-20	Cdk4	2.49984e-28	0.406187	0.493	0.399	5.00618e-24	3.08965e-26	0.311204	0.378	0.309	6.18733e-22	3.08965e-26	4.99968e-28
Idh3g	0.00150191	0.457628	0.533	0.2	1	7.09863e-21	0.325368	0.359	0.155	1.42157e-16	0.00150191	1.41973e-20	Set	6.37109e-28	0.325039	0.672	0.629	1.27587e-23	2.28846e-26	0.282035	0.54	0.503	4.58287e-22	2.28846e-26	1.27422e-27
Tagln2	0.025588	0.378994	0.733	0.4	1	9.31742e-21	0.441987	0.635	0.402	1.86591e-16	0.025588	1.86348e-20	Csrp2	3.3641e-17	0.503723	0.356	0.282	6.73694e-13	2.52183e-24	0.387389	0.43	0.383	5.05021e-20	3.3641e-17	5.04366e-24
Jag2	0.000135046	0.457263	0.4	0.098	1	1.10911e-20	0.255163	0.296	0.114	2.22111e-16	0.000135046	2.21823e-20	Rras	2.64724e-11	0.304824	0.257	0.192	5.30136e-07	1.41893e-23	0.29975	0.32	0.251	2.84155e-19	2.64724e-11	2.83786e-23
Snrpf	0.000244769	0.608698	0.933	0.587	1	2.94364e-20	0.374465	0.808	0.596	5.89494e-16	0.000244769	5.88728e-20	Hif1a	5.68274e-21	0.383171	0.393	0.297	1.13803e-16	4.55398e-20	0.324333	0.389	0.343	9.1198e-16	4.55398e-20	1.13655e-20
Paics	0.00127114	0.38622	0.6	0.22	1	1.97626e-19	0.366737	0.497	0.26	3.95765e-15	0.00127114	3.95251e-19	Zfp503	9.0382e-14	0.319972	0.27	0.194	1.80999e-09	5.43786e-18	0.291074	0.252	0.188	1.08899e-13	9.0382e-14	1.08757e-17
Slc38a2	0.00659013	0.393583	0.933	0.68	1	4.90808e-19	0.32663	0.844	0.61	9.82891e-15	0.00659013	9.81615e-19	Ptpn1	2.6882e-07	0.277022	0.297	0.257	0.00538338	5.74752e-13	0.266327	0.289	0.25	1.151e-08	2.6882e-07	1.1495e-12
Smc6	0.166163	0.261708	0.4	0.235	1	5.35883e-19	0.333952	0.386	0.182	1.07316e-14	0.166163	1.07177e-18	Gm42418	0.00551927	-0.266787	0.999	0.999	1	0.0594592	-0.333845	1	1	1	0.0594592	0.0110081
Reep5	0.000331355	0.625563	0.867	0.458	1	6.64106e-19	0.372715	0.647	0.409	1.32994e-14	0.000331355	1.32821e-18
Nop58	0.00560295	0.467708	0.6	0.288	1	8.40657e-19	0.338509	0.41	0.2	1.6835e-14	0.00560295	1.68131e-18
Anxa1	0.000406167	-1.23532	0.6	0.807	1	1.11598e-18	-0.772781	0.578	0.679	2.23487e-14	0.000406167	2.23197e-18
Hnrnpm	0.0153825	0.367274	0.933	0.502	1	1.70108e-18	0.364614	0.566	0.342	3.40658e-14	0.0153825	3.40216e-18
Impdh2	2.75737e-05	0.692797	0.667	0.222	0.552192	2.68605e-18	0.324128	0.473	0.243	5.37909e-14	2.75737e-05	5.3721e-18
Sptssa	0.0412324	0.349138	0.533	0.292	1	5.48188e-18	0.314621	0.437	0.218	1.0978e-13	0.0412324	1.09638e-17
Sprr1a	0.00289697	-1.35931	0.2	0.59	1	6.0125e-18	-1.35295	0.165	0.37	1.20406e-13	0.00289697	1.2025e-17
Hnrnpab	0.0189513	0.383219	0.867	0.557	1	1.87088e-17	0.369047	0.593	0.375	3.74662e-13	0.0189513	3.74176e-17
H1f0	0.131463	0.353346	0.333	0.186	1	2.05794e-17	0.348345	0.488	0.272	4.12124e-13	0.131463	4.11589e-17
Fermt1	0.0293783	0.265379	0.467	0.216	1	2.609e-17	0.279335	0.353	0.161	5.22479e-13	0.0293783	5.21801e-17
Psca	0.0014642	-1.77273	0.333	0.638	1	3.1557e-17	-1.86124	0.249	0.426	6.3196e-13	0.0014642	6.3114e-17
Sptssb	0.0235579	-0.948498	0.333	0.562	1	8.36455e-17	-0.687724	0.117	0.323	1.67508e-12	0.0235579	1.67291e-16
2200002D01Rik	0.0187036	-0.575056	0.6	0.751	1	8.97038e-17	-0.461959	0.587	0.714	1.79641e-12	0.0187036	1.79408e-16
Nubp1	0.00521257	0.346615	0.4	0.138	1	9.9805e-17	0.250748	0.266	0.11	1.99869e-12	0.00521257	1.9961e-16
Set	0.00268866	0.514929	0.867	0.639	1	1.38459e-16	0.32785	0.731	0.506	2.77279e-12	0.00268866	2.76919e-16
Hnrnpk	0.0213803	0.310737	1	0.691	1	1.51694e-16	0.314846	0.778	0.575	3.03782e-12	0.0213803	3.03387e-16
Srsf7	0.00258546	0.508065	0.667	0.319	1	1.70016e-16	0.340207	0.422	0.22	3.40474e-12	0.00258546	3.40032e-16
Dapl1	0.257982	-0.652229	0.4	0.455	1	1.96768e-16	-0.670835	0.231	0.427	3.94047e-12	0.257982	3.93535e-16
Hspe1	0.000931763	0.770074	0.867	0.649	1	2.73435e-16	0.282616	0.886	0.737	5.47581e-12	0.000931763	5.4687e-16
Notch1	0.0207779	0.34725	0.8	0.436	1	3.18734e-16	0.322761	0.539	0.313	6.38296e-12	0.0207779	6.37467e-16
Nfic	0.000281797	0.37657	0.533	0.161	1	6.40789e-16	0.300569	0.368	0.181	1.28324e-11	0.000281797	1.28158e-15
Mrpl51	0.0176829	0.279152	0.8	0.419	1	7.20135e-16	0.30085	0.5	0.281	1.44214e-11	0.0176829	1.44027e-15
Ctsd	0.0296242	-0.524344	0.6	0.716	1	9.66727e-16	-0.400009	0.578	0.709	1.93597e-11	0.0296242	1.93345e-15
Msn	5.53165e-06	0.683684	0.6	0.158	0.110777	1.33273e-15	0.277376	0.326	0.156	2.66892e-11	5.53165e-06	2.66545e-15
Ltbp4	0.00542201	0.464387	0.467	0.183	1	1.89018e-15	0.28722	0.329	0.155	3.78527e-11	0.00542201	3.78036e-15
Pgk1	0.000936825	0.491314	0.8	0.417	1	2.68924e-15	-0.38994	0.892	0.912	5.38547e-11	0.000936825	5.37848e-15
Ssrp1	2.80531e-06	0.67273	0.733	0.236	0.0561791	3.25285e-15	0.310144	0.347	0.173	6.51415e-11	2.80531e-06	6.5057e-15
Ywhaq	0.252081	0.322204	0.6	0.528	1	5.35534e-15	0.317713	0.563	0.345	1.07246e-10	0.252081	1.07107e-14
Smc3	0.0107234	0.552073	0.467	0.211	1	5.7136e-15	0.25631	0.365	0.182	1.14421e-10	0.0107234	1.14272e-14
Hdgf	0.0110494	0.305563	0.933	0.61	1	6.15322e-15	0.332578	0.76	0.591	1.23224e-10	0.0110494	1.23064e-14
Mal	0.00610567	-1.22634	0.333	0.56	1	6.23865e-15	-0.93166	0.078	0.261	1.24935e-10	0.00610567	1.24773e-14
Hjurp	0.00154567	0.395324	0.6	0.229	1	1.24195e-14	0.270964	0.443	0.241	2.48712e-10	0.00154567	2.48389e-14
Srsf2	0.000134911	0.701317	0.867	0.498	1	1.35139e-14	0.275487	0.551	0.328	2.70629e-10	0.000134911	2.70277e-14
1810037I17Rik	0.216477	-0.303974	0.867	0.709	1	1.5702e-14	-0.597599	0.754	0.744	3.14449e-10	0.216477	3.14041e-14
Fkbp4	0.114227	0.419087	0.533	0.33	1	1.58161e-14	0.274288	0.407	0.215	3.16733e-10	0.114227	3.16322e-14
Mal2	0.713158	-0.345355	0.4	0.349	1	2.49995e-14	-0.587378	0.087	0.261	5.00641e-10	0.713158	4.99991e-14
Sf3b5	0.0197035	0.501731	0.8	0.429	1	2.52158e-14	0.296348	0.476	0.27	5.04972e-10	0.0197035	5.04317e-14
Gng5	0.00974853	-0.420506	0.933	0.919	1	2.59737e-14	-0.34444	0.844	0.856	5.2015e-10	0.00974853	5.19474e-14
Hint1	1.08501e-07	0.790692	1	0.798	0.00217285	3.5135e-14	0.262633	0.937	0.818	7.03614e-10	1.08501e-07	7.02701e-14
Ncl	0.00116958	0.547794	1	0.71	1	5.43652e-14	0.284746	0.841	0.692	1.08872e-09	0.00116958	1.0873e-13
Mat2a	0.101056	0.319865	0.667	0.411	1	9.48565e-14	0.297912	0.35	0.183	1.8996e-09	0.101056	1.89713e-13
Fkbp2	0.00930423	0.303337	0.6	0.257	1	1.18145e-13	0.301587	0.359	0.188	2.36598e-09	0.00930423	2.36291e-13
Vps36	6.40614e-05	0.614069	0.8	0.298	1	1.53663e-13	0.305912	0.419	0.234	3.07725e-09	6.40614e-05	3.07326e-13
Snrpd3	0.00911972	0.461428	0.8	0.452	1	1.92038e-13	0.303728	0.497	0.301	3.84576e-09	0.00911972	3.84077e-13
Elf3	0.0144894	-0.79571	0.067	0.356	1	5.74818e-13	-0.484337	0.278	0.443	1.15113e-08	0.0144894	1.14964e-12
Atp5o.1	0.0160653	0.389872	0.933	0.628	1	1.39362e-12	0.288691	0.71	0.518	2.79087e-08	0.0160653	2.78725e-12
Mapre1	0.00246829	0.395664	0.8	0.359	1	1.95706e-12	0.284152	0.362	0.199	3.9192e-08	0.00246829	3.91411e-12
Ubb	0.100592	-0.327714	1	0.853	1	2.19062e-12	0.264847	0.814	0.664	4.38693e-08	0.100592	4.38123e-12
Tceal9	0.00193905	0.564516	0.933	0.578	1	7.35451e-12	0.312741	0.662	0.469	1.47281e-07	0.00193905	1.4709e-11
Hspd1	0.00557846	0.379972	0.8	0.424	1	9.57046e-12	0.261333	0.536	0.347	1.91658e-07	0.00557846	1.91409e-11
Gm16136	0.17373	-0.460015	0.4	0.484	1	1.33963e-11	-0.439076	0.219	0.372	2.68275e-07	0.17373	2.67927e-11
Dst	0.0287396	0.344648	0.8	0.498	1	1.80055e-11	0.290167	0.668	0.463	3.60579e-07	0.0287396	3.6011e-11
Cldn7	0.0323367	-0.769389	0.333	0.489	1	4.11547e-11	-0.404034	0.12	0.278	8.24164e-07	0.0323367	8.23094e-11
Snrpd2	0.0387872	0.326195	0.8	0.61	1	4.6848e-11	0.269559	0.754	0.565	9.38178e-07	0.0387872	9.3696e-11
S100a11	0.00242144	-0.432359	1	0.991	1	4.83344e-11	-0.263363	0.988	0.983	9.67945e-07	0.00242144	9.66689e-11
Tpm1	0.000524863	0.559618	1	0.656	1	9.59153e-11	0.277663	0.629	0.442	1.9208e-06	0.000524863	1.91831e-10
Alcam	0.00268233	-0.760834	0.6	0.764	1	1.00666e-10	-0.486078	0.174	0.32	2.01594e-06	0.00268233	2.01332e-10
Zfp36l1	0.0266393	-0.458891	0.933	0.836	1	1.92019e-10	-0.319601	0.635	0.72	3.84538e-06	0.0266393	3.84039e-10
Cldn4	0.493414	-0.394492	0.467	0.417	1	3.38486e-10	-0.42599	0.159	0.304	6.77852e-06	0.493414	6.76972e-10
Psmd7	0.121374	0.270511	0.533	0.391	1	5.33643e-10	0.265171	0.452	0.283	1.06867e-05	0.121374	1.06729e-09
Pitx1	0.0171472	0.483826	0.6	0.305	1	8.29744e-10	0.288353	0.575	0.4	1.66164e-05	0.0171472	1.65949e-09
Gabarap	0.00253075	-0.630926	0.8	0.795	1	9.43157e-10	-0.292324	0.698	0.743	1.88877e-05	0.00253075	1.88631e-09
S100a16	0.183569	-0.30288	0.8	0.789	1	1.90309e-08	-0.305983	0.74	0.743	0.000381113	0.183569	3.80618e-08
Zfand5	0.602504	-0.269852	0.6	0.504	1	2.71405e-08	-0.358287	0.434	0.529	0.000543515	0.602504	5.42809e-08
Arpc1a	0.0743568	-0.509123	0.6	0.603	1	4.54941e-08	-0.353234	0.356	0.455	0.000911065	0.0743568	9.09883e-08
Plet1	0.181817	-0.550422	0.2	0.316	1	5.35403e-08	-0.471998	0.204	0.318	0.0010722	0.181817	1.07081e-07
Atrn	0.0115655	-0.710083	0.467	0.614	1	7.68859e-08	-0.325308	0.15	0.272	0.00153972	0.0115655	1.53772e-07
Spint1	0.322927	-0.362244	0.467	0.475	1	8.56148e-08	-0.329413	0.201	0.327	0.00171452	0.322927	1.7123e-07
Cdh1	0.1319	-0.453817	0.533	0.591	1	1.77192e-07	-0.33612	0.189	0.307	0.00354845	0.1319	3.54384e-07
Pdcd4	0.04621	-0.544731	0.533	0.722	1	2.36499e-07	-0.255608	0.686	0.742	0.00473613	0.04621	4.72998e-07
Junb	0.173272	-0.403796	0.667	0.729	1	6.7678e-07	-0.269159	0.5	0.576	0.0135532	0.173272	1.35356e-06
Ctsh	0.0259768	-0.745654	0.467	0.6	1	8.5866e-07	-0.379397	0.359	0.447	0.0171955	0.0259768	1.71732e-06
Cbr2	0.000671636	-1.19903	0.933	0.903	1	9.94862e-07	-0.549264	0.886	0.87	0.0199231	0.000671636	1.98972e-06
Krt4	0.0111596	-1.15801	0.667	0.712	1	1.93096e-06	-0.648803	0.231	0.332	0.0386694	0.0111596	3.86191e-06
Ivl	0.0123576	-0.94997	0.067	0.369	1	2.88543e-06	-0.385945	0.168	0.268	0.0577836	0.0123576	5.77085e-06
Irf2	0.483747	-0.255775	0.333	0.381	1	3.25989e-06	-0.259134	0.299	0.402	0.0652827	0.483747	6.51978e-06
Spint2	0.0449684	-0.471961	0.667	0.775	1	2.63688e-05	-0.257227	0.638	0.654	0.528062	0.0449684	5.2737e-05
Tsc22d4	0.0175306	-0.650769	0.2	0.487	1	6.70624e-05	-0.257289	0.299	0.376	1	0.0175306	0.00013412
Phlda1	0.0387875	-0.694933	0.4	0.55	1	7.73298e-05	-0.305692	0.308	0.387	1	0.0387875	0.000154654
Lrp1	0.333689	-0.312424	0.2	0.293	1	0.000107887	-0.263387	0.222	0.297	1	0.333689	0.000215762
Fabp5	0.000161767	0.344101	0.467	0.127	1	0.429052	-0.353534	0.593	0.49	1	0.429052	0.000323508
Prr13	0.0458891	-0.604569	0.267	0.446	1	0.000397943	-0.266334	0.243	0.313	1	0.0458891	0.000795727
[truncated: 15 more columns]
